# Supplementary material for: Multi-criteria group decision making based on Archimedean power partitioned Muirhead mean operators of q-rung orthopair fuzzy numbers
Source: PLoS One. 2019 Sep 5;14(9):e0221759. doi: 10.1371/journal.pone.0221759 (PMC6728046; doi:10.1371/journal.pone.0221759)
Supplement: S2 File — https://github.com/YuchuChingQin/AOsOfqROFNsForMCGDM. (ZIP) [file pone.0221759.s002.zip]

Archive with 168 entries (159 files):
- AOsOfqROFNs/
- AOsOfqROFNs/build/
- AOsOfqROFNs/build.xml
- AOsOfqROFNs/build/classes/
- AOsOfqROFNs/build/classes/.netbeans_automatic_build
- AOsOfqROFNs/build/classes/.netbeans_update_resources
- AOsOfqROFNs/build/classes/aosofqrofns/
- AOsOfqROFNs/build/classes/aosofqrofns/AOsOfqROFNs.class
- AOsOfqROFNs/build/classes/aosofqrofns/ArrayIndexComparator.class
- AOsOfqROFNs/E2F.tif
- AOsOfqROFNs/E2H.tif
- AOsOfqROFNs/E3F.tif
- AOsOfqROFNs/E3H.tif
- AOsOfqROFNs/F1.txt
- AOsOfqROFNs/F2.txt
- AOsOfqROFNs/F3.txt
- AOsOfqROFNs/F4.txt
- AOsOfqROFNs/F5.txt
- AOsOfqROFNs/FF1.txt
- AOsOfqROFNs/FF2.txt
- AOsOfqROFNs/FF3.txt
- AOsOfqROFNs/FF4.txt
- AOsOfqROFNs/FF5.txt
- AOsOfqROFNs/Figures.m
- AOsOfqROFNs/H1.txt
- AOsOfqROFNs/H2.txt
- AOsOfqROFNs/H3.txt
- AOsOfqROFNs/H4.txt
- AOsOfqROFNs/H5.txt
- AOsOfqROFNs/HH1.txt
- AOsOfqROFNs/HH2.txt
- AOsOfqROFNs/HH3.txt
- AOsOfqROFNs/HH4.txt
- AOsOfqROFNs/HH5.txt
- AOsOfqROFNs/manifest.mf
- AOsOfqROFNs/nbproject/
- AOsOfqROFNs/nbproject/build-impl.xml
- AOsOfqROFNs/nbproject/genfiles.properties
- AOsOfqROFNs/nbproject/private/
- AOsOfqROFNs/nbproject/private/private.properties
- AOsOfqROFNs/nbproject/private/private.xml
- AOsOfqROFNs/nbproject/project.properties
- AOsOfqROFNs/nbproject/project.xml
- AOsOfqROFNs/src/
- AOsOfqROFNs/src/aosofqrofns/
- AOsOfqROFNs/src/aosofqrofns/AOsOfqROFNs.java
- AOsOfqROFNs/src/aosofqrofns/ArrayIndexComparator.java
- AOsOfqROFNs/test/
- AOsOfqROFNs/WA.tif
- AOsOfqROFNs/WA1.txt
- AOsOfqROFNs/WA2.txt
- AOsOfqROFNs/WA3.txt
- AOsOfqROFNs/WA4.txt
- AOsOfqROFNs/WA5.txt
- AOsOfqROFNs/WAFBM.tif
- AOsOfqROFNs/WAFBM1.txt
- AOsOfqROFNs/WAFBM2.txt
- AOsOfqROFNs/WAFBM3.txt
- AOsOfqROFNs/WAFBM4.txt
- AOsOfqROFNs/WAFBM5.txt
- AOsOfqROFNs/WAFPPMM.tif
- AOsOfqROFNs/WAFPPMM1.txt
- AOsOfqROFNs/WAFPPMM2.txt
- AOsOfqROFNs/WAFPPMM3.txt
- AOsOfqROFNs/WAFPPMM4.txt
- AOsOfqROFNs/WAFPPMM5.txt
- AOsOfqROFNs/WAHBM.tif
- AOsOfqROFNs/WAHBM1.txt
- AOsOfqROFNs/WAHBM2.txt
- AOsOfqROFNs/WAHBM3.txt
- AOsOfqROFNs/WAHBM4.txt
- AOsOfqROFNs/WAHBM5.txt
- AOsOfqROFNs/WAHPPMM.tif
- AOsOfqROFNs/WAHPPMM1.txt
- AOsOfqROFNs/WAHPPMM2.txt
- AOsOfqROFNs/WAHPPMM3.txt
- AOsOfqROFNs/WAHPPMM4.txt
- AOsOfqROFNs/WAHPPMM5.txt
- AOsOfqROFNs/WBM.tif
- AOsOfqROFNs/WBM1.txt
- AOsOfqROFNs/WBM2.txt
- AOsOfqROFNs/WBM3.txt
- AOsOfqROFNs/WBM4.txt
- AOsOfqROFNs/WBM5.txt
- AOsOfqROFNs/WG.tif
- AOsOfqROFNs/WG1.txt
- AOsOfqROFNs/WG2.txt
- AOsOfqROFNs/WG3.txt
- AOsOfqROFNs/WG4.txt
- AOsOfqROFNs/WG5.txt
- AOsOfqROFNs/WGBM.tif
- AOsOfqROFNs/WGBM1.txt
- AOsOfqROFNs/WGBM2.txt
- AOsOfqROFNs/WGBM3.txt
- AOsOfqROFNs/WGBM4.txt
- AOsOfqROFNs/WGBM5.txt
- AOsOfqROFNs/WGHM.tif
- AOsOfqROFNs/WGHMWEI1.txt
- AOsOfqROFNs/WGHMWEI2.txt
- AOsOfqROFNs/WGHMWEI3.txt
- AOsOfqROFNs/WGHMWEI4.txt
- AOsOfqROFNs/WGHMWEI5.txt
- AOsOfqROFNs/WGMM.tif
- AOsOfqROFNs/WGMM1.txt
- AOsOfqROFNs/WGMM2.txt
- AOsOfqROFNs/WGMM3.txt
- AOsOfqROFNs/WGMM4.txt
- AOsOfqROFNs/WGMM5.txt
- AOsOfqROFNs/WGMSM.tif
- AOsOfqROFNs/WGMSM1.txt
- AOsOfqROFNs/WGMSM2.txt
- AOsOfqROFNs/WGMSM3.txt
- AOsOfqROFNs/WGMSM4.txt
- AOsOfqROFNs/WGMSM5.txt
- AOsOfqROFNs/WHM.tif
- AOsOfqROFNs/WHM2.tif
- AOsOfqROFNs/WHMLIU1.txt
- AOsOfqROFNs/WHMLIU2.txt
- AOsOfqROFNs/WHMLIU3.txt
- AOsOfqROFNs/WHMLIU4.txt
- AOsOfqROFNs/WHMLIU5.txt
- AOsOfqROFNs/WHMWEI1.txt
- AOsOfqROFNs/WHMWEI2.txt
- AOsOfqROFNs/WHMWEI3.txt
- AOsOfqROFNs/WHMWEI4.txt
- AOsOfqROFNs/WHMWEI5.txt
- AOsOfqROFNs/WMM.tif
- AOsOfqROFNs/WMM1.txt
- AOsOfqROFNs/WMM2.txt
- AOsOfqROFNs/WMM3.txt
- AOsOfqROFNs/WMM4.txt
- AOsOfqROFNs/WMM5.txt
- AOsOfqROFNs/WMSM.tif
- AOsOfqROFNs/WMSM1.txt
- AOsOfqROFNs/WMSM2.txt
- AOsOfqROFNs/WMSM3.txt
- AOsOfqROFNs/WMSM4.txt
- AOsOfqROFNs/WMSM5.txt
- AOsOfqROFNs/WPBM.tif
- AOsOfqROFNs/WPBM1.txt
- AOsOfqROFNs/WPBM2.txt
- AOsOfqROFNs/WPBM3.txt
- AOsOfqROFNs/WPBM4.txt
- AOsOfqROFNs/WPBM5.txt
- AOsOfqROFNs/WPGBM.tif
- AOsOfqROFNs/WPGBM1.txt
- AOsOfqROFNs/WPGBM2.txt
- AOsOfqROFNs/WPGBM3.txt
- AOsOfqROFNs/WPGBM4.txt
- AOsOfqROFNs/WPGBM5.txt
- AOsOfqROFNs/WPHM.tif
- AOsOfqROFNs/WPHM1.txt
- AOsOfqROFNs/WPHM2.txt
- AOsOfqROFNs/WPHM3.txt
- AOsOfqROFNs/WPHM4.txt
- AOsOfqROFNs/WPHM5.txt
- AOsOfqROFNs/WPMSM.tif
- AOsOfqROFNs/WPMSM1.txt
- AOsOfqROFNs/WPMSM2.txt
- AOsOfqROFNs/WPMSM3.txt
- AOsOfqROFNs/WPMSM4.txt
- AOsOfqROFNs/WPMSM5.txt
- AOsOfqROFNs/WPPMSM.tif
- AOsOfqROFNs/WPPMSM1.txt
- AOsOfqROFNs/WPPMSM2.txt
- AOsOfqROFNs/WPPMSM3.txt
- AOsOfqROFNs/WPPMSM4.txt
- AOsOfqROFNs/WPPMSM5.txt
