# Supplementary material for: Multi-criteria group decision making based on Archimedean power partitioned Muirhead mean operators of q-rung orthopair fuzzy numbers
Source: PLoS One. 2019 Sep 5;14(9):e0221759. doi: 10.1371/journal.pone.0221759 (PMC6728046; doi:10.1371/journal.pone.0221759)
Supplement: S2 File — https://github.com/YuchuChingQin/AOsOfqROFNsForMCGDM. (ZIP) [file pone.0221759.s002.zip › AOsOfqROFNs/F1.txt]

3 0.019300054640659786
4 0.02579914851484015
5 0.025328184578292993
6 0.022665230555595883
7 0.019497290408002795
8 0.016423473863155104
9 0.013651737847120766
10 0.011240780109414107
