# Supplementary material for: Multi-criteria group decision making based on Archimedean power partitioned Muirhead mean operators of q-rung orthopair fuzzy numbers
Source: PLoS One. 2019 Sep 5;14(9):e0221759. doi: 10.1371/journal.pone.0221759 (PMC6728046; doi:10.1371/journal.pone.0221759)
Supplement: S2 File — https://github.com/YuchuChingQin/AOsOfqROFNsForMCGDM. (ZIP) [file pone.0221759.s002.zip › AOsOfqROFNs/F2.txt]

3 -0.1849290326603723
4 -0.14631564353674503
5 -0.11631619562688873
6 -0.09277007675034332
7 -0.07409878789183023
8 -0.05920030792689513
9 -0.0472758703337324
10 -0.037723071185373505
