# Supplementary material for: Multi-criteria group decision making based on Archimedean power partitioned Muirhead mean operators of q-rung orthopair fuzzy numbers
Source: PLoS One. 2019 Sep 5;14(9):e0221759. doi: 10.1371/journal.pone.0221759 (PMC6728046; doi:10.1371/journal.pone.0221759)
Supplement: S2 File — https://github.com/YuchuChingQin/AOsOfqROFNsForMCGDM. (ZIP) [file pone.0221759.s002.zip › AOsOfqROFNs/F4.txt]

3 -0.11025600151515452
4 -0.06488445008034494
5 -0.03418345419970677
6 -0.014208327786695563
7 -0.0016596593392349257
8 0.005900885920818527
9 0.010183150603656804
10 0.012351484833910527
