# Supplementary material for: Multi-criteria group decision making based on Archimedean power partitioned Muirhead mean operators of q-rung orthopair fuzzy numbers
Source: PLoS One. 2019 Sep 5;14(9):e0221759. doi: 10.1371/journal.pone.0221759 (PMC6728046; doi:10.1371/journal.pone.0221759)
Supplement: S2 File — https://github.com/YuchuChingQin/AOsOfqROFNsForMCGDM. (ZIP) [file pone.0221759.s002.zip › AOsOfqROFNs/F5.txt]

3 -0.12186958862323932
4 -0.08312055331747381
5 -0.056737040546689974
6 -0.03895179078493161
7 -0.026952705014917713
8 -0.018803942595835295
9 -0.013216768198170522
10 -0.00934450465500673
