# Supplementary material for: Multi-criteria group decision making based on Archimedean power partitioned Muirhead mean operators of q-rung orthopair fuzzy numbers
Source: PLoS One. 2019 Sep 5;14(9):e0221759. doi: 10.1371/journal.pone.0221759 (PMC6728046; doi:10.1371/journal.pone.0221759)
Supplement: S2 File — https://github.com/YuchuChingQin/AOsOfqROFNsForMCGDM. (ZIP) [file pone.0221759.s002.zip › AOsOfqROFNs/FF1.txt]

1.0 NaN
1.019019019019019 0.03442518304813433
1.038038038038038 0.03401657135144648
1.057057057057057 0.03361494038356247
1.0760760760760761 0.03322005707365913
1.095095095095095 0.03283169992297899
1.1141141141141142 0.032449658242478446
1.1331331331331331 0.03207373146196019
1.1521521521521523 0.031703728483193194
1.1711711711711712 0.031339467087512896
1.1901901901901901 0.030980773397101258
1.2092092092092093 0.030627481358584063
1.2282282282282282 0.0302794322860159
1.2472472472472473 0.029936474424243714
1.2662662662662663 0.029598462546970877
1.2852852852852852 0.029265257591676697
1.3043043043043043 0.028936726303728455
1.3233233233233235 0.028612740922566715
1.3423423423423424 0.028293178878078806
1.3613613613613613 0.027977922515197595
1.3803803803803805 0.027666858828407803
1.3993993993993994 0.027359879221429434
1.4184184184184185 0.027056879277505413
1.4374374374374375 0.026757758548762334
1.4564564564564564 0.02646242035430893
1.4754754754754755 0.026170771595038805
1.4944944944944947 0.02588272257478963
1.5135135135135136 0.025598186839910247
1.5325325325325325 0.025317081021189597
1.5515515515515514 0.025039324687174874
1.5705705705705706 0.02476484021071071
1.5895895895895897 0.024493552636715016
1.6086086086086087 0.024225389559447724
1.6276276276276276 0.02396028101228795
1.6466466466466467 0.023698159352701448
1.6656656656656659 0.0234389591652715
1.6846846846846848 0.023182617162170377
1.7037037037037037 0.022929072089204083
1.7227227227227226 0.022678264646164153
1.7417417417417418 0.02243013739735919
1.760760760760761 0.02218463469565707
1.7797797797797799 0.021941702611782576
1.7987987987987988 0.02170128885980352
1.817817817817818 0.02146334273560893
1.8368368368368369 0.02122781504674809
1.855855855855856 0.020994658061690874
1.874874874874875 0.020763825443473688
1.8938938938938938 0.02053527220103038
1.912912912912913 0.02030895463583507
1.9319319319319321 0.020084830293902484
1.950950950950951 0.019862857917295557
1.96996996996997 0.01964299740034675
1.9889889889889891 0.019425209745071947
2.008008008008008 0.019209457025716165
2.027027027027027 0.01899570234189607
2.046046046046046 0.018783909791111553
2.065065065065065 0.018574044424638003
2.0840840840840844 0.018366072217458312
2.103103103103103 0.018159960040847745
2.1221221221221223 0.017955675619581807
2.141141141141141 0.01775318751410343
2.16016016016016 0.017552465085309138
2.1791791791791795 0.017353478470319567
2.1981981981981984 0.0171561985549378
2.2172172172172173 0.01696059694972596
2.2362362362362362 0.016766645965400895
2.255255255255255 0.016574318591859066
2.2742742742742745 0.01638358847284288
2.2932932932932935 0.016194429889134082
2.3123123123123124 0.016006817732280243
2.3313313313313317 0.01582072749122529
2.3503503503503502 0.015636135232706877
2.3693693693693696 0.01545301757765552
2.3883883883883885 0.015271351691496099
2.4074074074074074 0.015091115263168281
2.426426426426427 0.014912286489516535
2.4454454454454453 0.01473484406237438
2.4644644644644647 0.014558767149056961
2.4834834834834836 0.014384035382132926
2.5025025025025025 0.014210628847240198
2.521521521521522 0.014038528064645756
2.5405405405405403 0.013867713978924806
2.5595595595595597 0.013698167949156903
2.5785785785785786 0.0135298717325254
2.5975975975975976 0.013362807478588229
2.616616616616617 0.013196957710607388
2.635635635635636 0.01303230532272101
2.6546546546546548 0.012868833564361082
2.6736736736736737 0.012706526033079119
2.6926926926926926 0.012545366667213176
2.711711711711712 0.012385339728578554
2.730730730730731 0.01222642980141922
2.74974974974975 0.012068621780505745
2.768768768768769 0.011911900864708808
2.7877877877877877 0.011756252546250484
2.806806806806807 0.011601662604729085
2.825825825825826 0.011448117100499866
2.844844844844845 0.011295602362431711
2.8638638638638643 0.011144104989452203
2.8828828828828827 0.01099361183428707
2.901901901901902 0.010844110004874535
2.920920920920921 0.010695586851890843
2.93993993993994 0.010548029970961159
2.9589589589589593 0.010401427179947187
2.9779779779779783 0.010255766534924271
2.996996996996997 0.010111036309412902
3.016016016016016 0.009967224991511564
3.035035035035035 0.00982432128312663
3.0540540540540544 0.00968231409151779
3.0730730730730733 0.009541192523340541
3.0920920920920922 0.009400945883220296
3.111111111111111 0.009261563665829087
3.13013013013013 0.009123035554220088
3.1491491491491495 0.0089853514142971
3.1681681681681684 0.008848501286161187
3.1871871871871873 0.008712475388648944
3.206206206206206 0.008577264109470267
3.2252252252252256 0.00844285800089789
3.2442442442442445 0.008309247780483892
3.2632632632632634 0.00817642432171889
3.2822822822822824 0.00804437865130292
3.3013013013013013 0.007913101952399082
3.3203203203203207 0.007782585552968624
3.3393393393393396 0.007652820929490989
3.3583583583583585 0.0075237996943073315
3.3773773773773774 0.0073955136052615555
3.396396396396397 0.007267954547279798
3.4154154154154157 0.007141114546686783
3.4344344344344346 0.00701498575351478
3.4534534534534536 0.006889560447680049
3.4724724724724725 0.006764831030989016
3.491491491491492 0.0066407900294128686
3.5105105105105108 0.006517430088006371
3.5295295295295297 0.006394743962850391
3.5485485485485486 0.0062727245317655556
3.567567567567568 0.006151364776960683
3.586586586586587 0.006030657794779459
3.605605605605606 0.005910596791832284
3.6246246246246248 0.0057911750689420005
3.6436436436436437 0.005672386038102606
3.662662662662663 0.005554223210222947
3.681681681681682 0.005436680194440796
3.700700700700701 0.005319750698098702
3.71971971971972 0.005203428516732861
3.738738738738739 0.005087707545386233
3.757757757757758 0.004972581773561302
3.776776776776777 0.004858045269743261
3.795795795795796 0.0047440921900474275
3.814814814814815 0.004630716791847483
3.8338338338338342 0.00451791339613547
3.852852852852853 0.004405676422129551
3.871871871871872 0.004294000359525346
3.890890890890891 0.0041828797821357455
3.90990990990991 0.004072309344103187
3.9289289289289293 0.003962283767629304
3.9479479479479482 0.003852797856489093
3.966966966966967 0.0037438464915861835
3.985985985985986 0.003635424611914906
4.005005005005005 0.003527527240780759
4.024024024024024 0.0034201494643369967
4.043043043043044 0.003313286440941726
4.062062062062062 0.003206933386973032
4.081081081081081 0.0031010855957749883
4.1001001001001 0.0029957384239464036
4.119119119119119 0.0028908872802932695
4.138138138138139 0.0027865276456805477
4.157157157157157 0.00268265506253923
4.176176176176177 0.002579265125760455
4.195195195195195 0.00247635349399028
4.2142142142142145 0.0023739158872192467
4.233233233233234 0.0022719480763327693
4.252252252252252 0.002170445888604544
4.271271271271272 0.0020694052104038574
4.29029029029029 0.0019688219768300708
4.3093093093093096 0.0018686921827439917
4.328328328328329 0.0017690118642239572
4.347347347347347 0.001669777118150334
4.366366366366367 0.0015709840905350214
4.385385385385385 0.0014726289694640127
4.404404404404405 0.0013747080055550864
4.423423423423424 0.0012772174794586921
4.442442442442443 0.0011801537311681987
4.461461461461462 0.0010835131447762547
4.48048048048048 9.872921450446714E-4
4.4994994994995 8.914872119853701E-4
4.518518518518519 7.960948598770001E-4
4.537537537537538 7.011116410349516E-4
4.556556556556557 6.06534166244288E-4
4.575575575575575 5.123590782167287E-4
4.594594594594595 4.1858306295752823E-4
4.613613613613614 3.2520284672529765E-4
4.6326326326326335 2.322151891405999E-4
4.651651651651652 1.3961690080727118E-4
4.67067067067067 4.740482338269625E-5
4.68968968968969 -4.442416021535611E-5
4.708708708708709 -1.3587313268900725E-4
4.7277277277277285 -2.2694514353030493E-4
4.746746746746747 -3.176431925362433E-4
4.7657657657657655 -4.079702581468725E-4
4.784784784784785 -4.979292790707468E-4
4.803803803803804 -5.875231631780609E-4
4.822822822822824 -6.767547644036254E-4
4.841841841841842 -7.656269340359789E-4
4.8608608608608606 -8.541424715160228E-4
4.87987987987988 -9.423041475040139E-4
4.898898898898899 -0.0010301147029899982
4.917917917917919 -0.0011175768419667553
4.936936936936937 -0.001204693238628901
4.9559559559559565 -0.00129146654898607
4.974974974974975 -0.0013778993867300804
4.993993993993994 -0.0014639943280226053
5.013013013013014 -0.0015497539470740451
5.032032032032032 -0.0016351807568626142
5.051051051051052 -0.0017202772706528813
5.07007007007007 -0.0018050459509097172
5.089089089089089 -0.001889489260801569
5.108108108108109 -0.001973609603360793
5.127127127127127 -0.002057409371162583
5.146146146146147 -0.0021408909320244363
5.165165165165165 -0.002224056632441046
5.1841841841841845 -0.0023069087803205546
5.203203203203204 -0.002389449664349008
5.222222222222222 -0.0024716815505081147
5.241241241241242 -0.0025536066786523703
5.26026026026026 -0.0026352272683161926
5.2792792792792795 -0.002716545508060275
5.298298298298299 -0.002797563561267369
5.317317317317317 -0.00287828358893083
5.336336336336337 -0.0029587077029909203
5.355355355355356 -0.0030388380058126163
5.374374374374375 -0.003118676582006513
5.393393393393394 -0.003198225479983441
5.412412412412412 -0.0032774867377555195
5.431431431431432 -0.003356462374480368
5.450450450450451 -0.00343515437674613
5.46946946946947 -0.0035135647223872024
5.488488488488489 -0.003591695364296238
5.5075075075075075 -0.0036695482342567476
5.526526526526527 -0.003747125244245003
5.545545545545546 -0.003824428285288367
5.564564564564565 -0.0039014592340466947
5.583583583583584 -0.003978219943897715
5.602602602602603 -0.004054712243603847
5.621621621621622 -0.004130937973388149
5.640640640640641 -0.004206898909312529
5.65965965965966 -0.004282596844693454
5.678678678678679 -0.004358033540885514
5.6976976976976985 -0.00443321074774225
5.716716716716717 -0.004508130185935072
5.735735735735736 -0.004582793576136668
5.754754754754755 -0.004657202604782418
5.773773773773774 -0.0047313589589450256
5.792792792792794 -0.004805264291828815
5.811811811811812 -0.0048789202609442195
5.830830830830831 -0.004952328487500712
5.84984984984985 -0.005025490592153431
5.868868868868869 -0.00509840815952714
5.887887887887889 -0.005171082789081322
5.906906906906907 -0.005243516039093954
5.9259259259259265 -0.005315709469116886
5.944944944944945 -0.00538766461560411
5.963963963963964 -0.00545938299654905
5.982982982982984 -0.005530866122380601
6.002002002002002 -0.005602115504152849
6.0210210210210215 -0.005673132595048175
6.04004004004004 -0.005743918886157218
6.059059059059059 -0.005814475820552306
6.078078078078079 -0.005884804837845703
6.097097097097097 -0.005954907364048079
6.116116116116117 -0.006024784813699446
6.135135135135136 -0.006094438588902018
6.1541541541541545 -0.006163870071995647
6.173173173173174 -0.006233080643495592
6.192192192192192 -0.006302071662170922
6.211211211211212 -0.00637084447667316
6.230230230230231 -0.006439400418172148
6.2492492492492495 -0.006507740828675668
6.268268268268269 -0.006575867004729508
6.287287287287287 -0.006643780261773341
6.306306306306307 -0.006711481870723457
6.325325325325326 -0.006778973126526366
6.344344344344345 -0.006846255287492442
6.363363363363364 -0.006913329614419095
6.382382382382382 -0.006980197342676353
6.401401401401402 -0.007046859711841352
6.420420420420421 -0.007113317944486747
6.43943943943944 -0.007179573252033056
6.458458458458459 -0.007245626826868634
6.477477477477478 -0.007311479869347687
6.496496496496497 -0.007377133552044196
6.515515515515516 -0.007442589050444565
6.534534534534535 -0.007507847528070544
6.553553553553554 -0.007572910121240811
6.572572572572573 -0.007637777973887844
6.591591591591592 -0.007702452226245854
6.610610610610611 -0.007766933977673807
6.62962962962963 -0.0078312243584657
6.648648648648649 -0.007895324459869624
6.6676676676676685 -0.00795923536968049
6.686686686686687 -0.008022958182761664
6.705705705705706 -0.008086493963109148
6.724724724724725 -0.008149843776478094
6.743743743743744 -0.008213008667045357
6.762762762762764 -0.008275989709877557
6.781781781781782 -0.008338787911167933
6.800800800800801 -0.008401404318017447
6.81981981981982 -0.008463839941229179
6.838838838838839 -0.008526095796786898
6.857857857857859 -0.00858817288585087
6.876876876876877 -0.008650072213541582
6.8958958958958965 -0.008711794744832663
6.914914914914916 -0.00877334147891487
6.933933933933934 -0.008834713389277937
6.952952952952954 -0.008895911410372576
6.971971971971972 -0.008956936525493037
6.9909909909909915 -0.009017789665430126
7.010010010010011 -0.009078471780498004
7.029029029029029 -0.009138983803364864
7.048048048048049 -0.00919932663565215
7.067067067067067 -0.009259501221798444
7.086086086086087 -0.009319508465692378
7.105105105105106 -0.009379349254469066
7.124124124124124 -0.009439024500027454
7.143143143143144 -0.009498535083711068
7.162162162162162 -0.009557881885074782
7.181181181181182 -0.009617065777069028
7.200200200200201 -0.009676087625345942
7.2192192192192195 -0.009734948305094498
7.238238238238239 -0.009793648652586723
7.257257257257257 -0.00985218951656966
7.276276276276277 -0.009910571744867008
7.295295295295296 -0.0099687961616228
7.314314314314315 -0.010026863606535402
7.333333333333334 -0.010084774894299153
7.352352352352353 -0.010142530827079083
7.371371371371372 -0.01020013223015559
7.390390390390391 -0.01025757990177964
7.40940940940941 -0.010314874621199843
7.428428428428429 -0.010372017207885442
7.447447447447448 -0.010429008429153341
7.466466466466467 -0.010485849049812757
7.485485485485486 -0.010542539855126376
7.504504504504505 -0.01059908160373868
7.523523523523524 -0.01065547506929812
7.542542542542543 -0.010711721006990638
7.561561561561562 -0.010767820143128631
7.580580580580581 -0.01082377323176445
7.5995995995996 -0.010879581025999036
7.618618618618619 -0.010935244233698543
7.6376376376376385 -0.010990763594256547
7.656656656656657 -0.011046139819958084
7.675675675675676 -0.011101373649334806
7.694694694694695 -0.01115646575296983
7.713713713713714 -0.011211416876231839
7.7327327327327335 -0.011266227690239994
7.751751751751752 -0.011320898910647914
7.770770770770771 -0.011375431212202802
7.789789789789791 -0.011429825283389983
7.808808808808809 -0.011484081811052954
7.827827827827829 -0.011538201464556724
7.846846846846847 -0.011592184900070163
7.8658658658658664 -0.011646032812018925
7.884884884884886 -0.01169974583945918
7.903903903903904 -0.011753324622222228
7.922922922922924 -0.011806769853304394
7.941941941941942 -0.011860082147228473
7.9609609609609615 -0.01191326214972871
7.979979979979981 -0.011966310505970912
7.998998998998999 -0.012019227844104419
8.018018018018019 -0.01207201480150541
8.037037037037038 -0.012124671992073233
8.056056056056057 -0.012177200032612745
8.075075075075077 -0.012229599537081443
8.094094094094094 -0.012281871105140618
8.113113113113114 -0.012334015365892376
8.132132132132133 -0.012386032916918338
8.15115115115115 -0.012437924351179075
8.17017017017017 -0.012489690245374552
8.18918918918919 -0.012541331227030744
8.208208208208209 -0.012592847833390514
8.227227227227228 -0.012644240691624675
8.246246246246248 -0.012695510325602233
8.265265265265267 -0.012746657372168513
8.284284284284285 -0.01279768235186829
8.303303303303304 -0.012848585846219174
8.322322322322323 -0.01289936841707251
8.34134134134134 -0.012950030629276382
8.36036036036036 -0.013000573020962386
8.37937937937938 -0.013050996150074323
8.398398398398399 -0.013101300558748918
8.417417417417418 -0.013151486790635963
8.436436436436438 -0.013201555378616336
8.455455455455457 -0.01325150688658766
8.474474474474475 -0.013301341800480121
8.493493493493494 -0.013351060684977462
8.512512512512513 -0.013400664056163775
8.531531531531531 -0.013450152417129296
8.55055055055055 -0.013499526300743303
8.56956956956957 -0.013548786220270143
8.588588588588589 -0.01359793269994014
8.607607607607608 -0.013646966212057021
8.626626626626628 -0.013695887282854036
8.645645645645647 -0.013744696423694497
8.664664664664667 -0.013793394105030499
8.683683683683684 -0.013841980844735619
8.702702702702704 -0.013890457118969912
8.721721721721721 -0.013938823406112466
8.74074074074074 -0.01398708021258796
8.75975975975976 -0.014035227994961152
8.77877877877878 -0.014083267269904692
8.797797797797799 -0.014131198470589634
8.816816816816818 -0.014179022103101513
8.835835835835837 -0.014226738601822414
8.854854854854857 -0.014274348460975333
8.873873873873874 -0.014321852135146723
8.892892892892894 -0.014369250071888717
8.911911911911913 -0.014416542738323851
8.93093093093093 -0.014463730594155094
8.94994994994995 -0.014510814084486318
8.96896896896897 -0.014557793639218664
8.987987987987989 -0.014604669748240318
9.007007007007008 -0.014651442810350135
9.026026026026027 -0.014698113304701055
9.045045045045045 -0.014744681610878413
9.064064064064064 -0.014791148216800165
9.083083083083084 -0.014837513516690631
9.102102102102103 -0.014883777992638375
9.121121121121122 -0.014929941981886935
9.14014014014014 -0.014976006008853515
9.15915915915916 -0.015021970409068913
9.178178178178179 -0.015067835656032869
9.197197197197198 -0.01511360214705465
9.216216216216218 -0.015159270295839106
9.235235235235235 -0.015204840517973883
9.254254254254255 -0.015250313194162313
9.273273273273274 -0.015295688772287874
9.292292292292293 -0.01534096760603676
9.311311311311313 -0.015386150153099853
9.33033033033033 -0.01543123676843744
9.34934934934935 -0.015476227859118064
9.368368368368369 -0.01552112381752474
9.387387387387388 -0.015565925043575457
9.406406406406408 -0.015610631891460974
9.425425425425425 -0.015655244805769408
9.444444444444445 -0.015699764131733573
9.463463463463464 -0.015744190236011896
9.482482482482483 -0.01578852353006674
9.501501501501503 -0.015832764385681847
9.52052052052052 -0.015876913157204048
9.53953953953954 -0.015920970259278383
9.558558558558559 -0.015964935987168694
9.577577577577578 -0.016008810798223416
9.596596596596598 -0.01605259497419842
9.615615615615617 -0.016096288935855463
9.634634634634635 -0.016139893021829776
9.653653653653654 -0.016183407583053006
9.672672672672673 -0.016226833015102166
9.691691691691693 -0.016270169653727545
9.710710710710712 -0.01631341779768586
9.72972972972973 -0.01635657787127387
9.74874874874875 -0.01639965021348888
9.767767767767769 -0.016442635125416133
9.786786786786788 -0.016485533010010184
9.805805805805807 -0.016528344133013267
9.824824824824825 -0.016571068912016512
9.843843843843844 -0.016613707651327858
9.862862862862864 -0.01665626067403475
9.881881881881883 -0.016698728364496762
9.900900900900902 -0.01674111099974354
9.91991991991992 -0.01678340894306768
9.93893893893894 -0.016825622508753857
9.957957957957959 -0.01686775201242602
9.976976976976978 -0.016909797822739076
9.995995995995997 -0.016951760240943498
10.015015015015015 -0.01699363955157171
10.034034034034034 -0.01703543613554484
10.053053053053054 -0.017077150252627377
10.072072072072073 -0.017118782241387992
10.091091091091092 -0.017160332476546997
10.11011011011011 -0.017201801173973325
10.12912912912913 -0.01724318869064309
10.148148148148149 -0.017284495330356725
10.167167167167168 -0.01732572137838842
10.186186186186188 -0.017366867182354806
10.205205205205205 -0.017407933017190097
10.224224224224224 -0.017448919229303778
10.243243243243244 -0.017489826054974317
10.262262262262263 -0.01753065383829916
10.281281281281283 -0.017571402812045833
10.3003003003003 -0.017612073354384666
10.31931931931932 -0.017652665712893284
10.338338338338339 -0.01769318020708402
10.357357357357358 -0.017733617098468574
10.376376376376378 -0.017773976664619495
10.395395395395397 -0.01781425922760871
10.414414414414415 -0.017854465059997604
10.433433433433434 -0.017894594478851472
10.452452452452453 -0.017934647683995136
10.471471471471473 -0.017974625024366225
10.490490490490492 -0.01801452676946877
10.50950950950951 -0.018054353194808914
10.528528528528529 -0.018094104552672574
10.547547547547548 -0.0181337811496525
10.566566566566568 -0.018173383249586172
10.585585585585587 -0.01821291110212886
10.604604604604605 -0.01825236500152652
10.623623623623624 -0.018291745237881463
10.642642642642643 -0.0183310520172906
10.661661661661663 -0.018370285649869478
10.680680680680682 -0.018409446411310065
10.6996996996997 -0.018448534531955607
10.71871871871872 -0.01848755025648091
10.737737737737739 -0.01852649391509298
10.756756756756758 -0.01856536573145323
10.775775775775777 -0.018604165933047673
10.794794794794795 -0.018642894833264728
10.813813813813814 -0.018681552606151508
10.832832832832834 -0.018720139563022764
10.851851851851853 -0.01875865595762513
10.870870870870872 -0.018797102057870635
10.88988988988989 -0.0188354780622825
10.90890890890891 -0.018873784256159626
10.927927927927929 -0.01891202088654087
10.946946946946948 -0.018950188161353992
10.965965965965967 -0.01898828637616115
10.984984984984985 -0.019026315702210028
11.004004004004004 -0.01906427646257286
11.023023023023024 -0.01910216885528132
11.042042042042043 -0.019139993112732512
11.061061061061062 -0.019177749491499224
11.08008008008008 -0.019215438239948646
11.0990990990991 -0.019253059576140957
11.118118118118119 -0.019290613709150917
11.137137137137138 -0.019328100937785336
11.156156156156158 -0.019365521442267275
11.175175175175177 -0.019402875481526916
11.194194194194194 -0.019440163249837383
11.213213213213214 -0.019477384998474873
11.232232232232233 -0.01951454095812169
11.251251251251253 -0.019551631338345588
11.270270270270272 -0.019588656383713543
11.28928928928929 -0.019625616294853376
11.308308308308309 -0.019662511330042015
11.327327327327328 -0.0196993417147647
11.346346346346348 -0.01973610759502395
11.365365365365367 -0.019772809277741082
11.384384384384385 -0.019809446921414453
11.403403403403404 -0.019846020777055218
11.422422422422423 -0.019882531038262485
11.441441441441443 -0.019918977933709364
11.460460460460462 -0.01995536168071635
11.47947947947948 -0.019991682473104067
11.498498498498499 -0.020027940551752693
11.517517517517518 -0.02006413609841043
11.536536536536538 -0.02010026937756601
11.555555555555557 -0.02013634049866711
11.574574574574575 -0.020172349749311924
11.593593593593594 -0.020208297297172606
11.612612612612613 -0.02024418340547504
11.631631631631633 -0.02028000821605419
11.650650650650652 -0.020315771954227596
11.66966966966967 -0.020351474795728075
11.68868868868869 -0.02038711698841239
11.707707707707709 -0.02042269873033367
11.726726726726728 -0.020458220168728586
11.745745745745747 -0.02049368157276063
11.764764764764765 -0.020529083061609305
11.783783783783784 -0.0205644249392071
11.802802802802804 -0.020599707258350947
11.821821821821823 -0.020634930344998886
11.840840840840842 -0.02067009433546979
11.85985985985986 -0.020705199413935532
11.87887887887888 -0.020740245762303627
11.897897897897899 -0.020775233623990613
11.916916916916918 -0.020810163176669255
11.935935935935937 -0.020845034582518657
11.954954954954957 -0.020879848013703628
11.973973973973974 -0.020914603717261088
11.992992992992994 -0.02094930184727342
12.012012012012013 -0.020983942567528863
12.031031031031032 -0.021018526104090274
12.050050050050052 -0.021053052575343456
12.06906906906907 -0.02108752225392954
12.088088088088089 -0.021121935264851815
12.107107107107108 -0.02115629180866488
12.126126126126128 -0.021190592056074126
12.145145145145147 -0.02122483618746776
12.164164164164164 -0.021259024352719064
12.183183183183184 -0.021293156805419794
12.202202202202203 -0.02132723367457226
12.221221221221223 -0.021361255098155174
12.240240240240242 -0.021395221345812288
12.25925925925926 -0.02142913250661202
12.278278278278279 -0.021462988773907093
12.297297297297298 -0.021496790378373015
12.316316316316318 -0.021530537422607937
12.335335335335337 -0.02156423008695396
12.354354354354355 -0.021597868588976388
12.373373373373374 -0.02163145301647401
12.392392392392393 -0.021664983647503966
12.411411411411413 -0.021698460559813115
12.430430430430432 -0.021731883951861625
12.44944944944945 -0.021765253974981136
12.468468468468469 -0.021798570846131043
12.487487487487488 -0.02183183466355415
12.506506506506508 -0.02186504563367933
12.525525525525527 -0.021898203900575064
12.544544544544545 -0.021931309645689817
12.563563563563564 -0.021964363045019697
12.582582582582583 -0.02199736418189524
12.601601601601603 -0.02203031332204544
12.620620620620622 -0.0220632105512949
12.63963963963964 -0.022096056065680852
12.65865865865866 -0.02212884995260586
12.677677677677679 -0.022161592484201798
12.696696696696698 -0.02219428373517035
12.715715715715717 -0.022226923891654343
12.734734734734735 -0.022259513103773887
12.753753753753754 -0.02229205149998506
12.772772772772774 -0.022324539276809108
12.791791791791793 -0.022356976609415324
12.810810810810812 -0.02238936357563895
12.829829829829832 -0.022421700381873716
12.84884884884885 -0.022453987152016935
12.867867867867869 -0.022486223987132903
12.886886886886888 -0.02251841121030357
12.905905905905907 -0.02255054880117624
12.924924924924927 -0.02258263693026566
12.943943943943944 -0.022614675822801023
12.962962962962964 -0.02264666555754921
12.981981981981983 -0.022678606329347845
13.001001001001002 -0.022710498200711998
13.020020020020022 -0.02274234149195442
13.03903903903904 -0.022774136155479824
13.058058058058059 -0.02280588243327733
13.077077077077078 -0.02283758044943479
13.096096096096097 -0.022869230319542327
13.115115115115117 -0.022900832262157833
13.134134134134134 -0.0229323863442516
13.153153153153154 -0.022963892751826614
13.172172172172173 -0.022995351549936843
13.191191191191193 -0.023026763004243667
13.210210210210212 -0.023058127129752276
13.22922922922923 -0.02308944412637623
13.248248248248249 -0.023120714169436313
13.267267267267268 -0.023151937310946807
13.286286286286288 -0.023183113740604083
13.305305305305307 -0.023214243573561416
13.324324324324325 -0.023245326981522985
13.343343343343344 -0.023276364010935663
13.362362362362363 -0.023307354897550925
13.381381381381383 -0.023338299801948764
13.400400400400402 -0.023369198690769588
13.41941941941942 -0.023400051838430636
13.438438438438439 -0.02343085935940778
13.457457457457458 -0.023461621307052427
13.476476476476478 -0.023492337893629117
13.495495495495497 -0.023523009237041037
13.514514514514515 -0.023553635444745258
13.533533533533534 -0.023584216630733068
13.552552552552553 -0.02361475293281501
13.571571571571573 -0.02364524454751174
13.590590590590592 -0.02367569152296306
13.609609609609612 -0.023706093999875166
13.62862862862863 -0.023736452178188344
13.647647647647648 -0.02376676605533551
13.666666666666668 -0.023797035826836094
13.685685685685687 -0.023827261678142003
13.704704704704707 -0.023857443554456403
13.723723723723724 -0.023887581830886573
13.742742742742744 -0.023917676394022896
13.761761761761763 -0.02394772752652788
13.780780780780782 -0.02397773530470859
13.799799799799802 -0.024007699828583
13.81881881881882 -0.02403762118621705
13.837837837837839 -0.024067499580064683
13.856856856856858 -0.024097335074847626
13.875875875875877 -0.024127127831775314
13.894894894894897 -0.02415687792757032
13.913913913913914 -0.024186585462936366
13.932932932932934 -0.024216250691468183
13.951951951951953 -0.02424587357977631
13.970970970970972 -0.024275454283564257
13.989989989989992 -0.024304992909445072
14.00900900900901 -0.02433448968159771
14.028028028028029 -0.02436394462633712
14.047047047047048 -0.024393357793518783
14.066066066066067 -0.024422729463561194
14.085085085085087 -0.024452059566939383
14.104104104104104 -0.02448134837794541
14.123123123123124 -0.024510595913329325
14.142142142142143 -0.02453980232765518
14.161161161161163 -0.024568967705502126
14.180180180180182 -0.02459809219436132
14.1991991991992 -0.024627175890324066
14.218218218218219 -0.02465621887582431
14.237237237237238 -0.024685221315931094
14.256256256256258 -0.02471418324641772
14.275275275275277 -0.024743104882838263
14.294294294294295 -0.02477198623313384
14.313313313313314 -0.024800827505273737
14.332332332332333 -0.02482962871784769
14.351351351351353 -0.024858389992287122
14.370370370370372 -0.02488711147552658
14.38938938938939 -0.02491579326105789
14.408408408408409 -0.024944435427866396
14.427427427427428 -0.024973038159708694
14.446446446446448 -0.0250016014468549
14.465465465465467 -0.025030125484084648
14.484484484484486 -0.02505861033191814
14.503503503503504 -0.025087056116168543
14.522522522522523 -0.02511546296836062
14.541541541541543 -0.025143830944384965
14.560560560560562 -0.02517216016600468
14.579579579579582 -0.025200450699180615
14.598598598598599 -0.025228702758152033
14.617617617617618 -0.02525691635817523
14.636636636636638 -0.02528509158054576
14.655655655655657 -0.02531322857351148
14.674674674674677 -0.02534132738738412
14.693693693693694 -0.02536938824340232
14.712712712712714 -0.025397411098140227
14.731731731731733 -0.02542539614174527
14.750750750750752 -0.02545334342358138
14.769769769769772 -0.02548125306065352
14.78878878878879 -0.025509125196321786
14.807807807807809 -0.02553695980998094
14.826826826826828 -0.025564757182145403
14.845845845845847 -0.02559251721675765
14.864864864864867 -0.025620240119739235
14.883883883883884 -0.025647925974527808
14.902902902902904 -0.025675574912380872
14.921921921921923 -0.025703186961935826
14.940940940940942 -0.025730762285710806
14.959959959959962 -0.02575830083484676
14.97897897897898 -0.02578580289008986
14.997997997997999 -0.025813268455361582
15.017017017017018 -0.02584069764776853
15.036036036036037 -0.025868090479623962
15.055055055055057 -0.025895447209344585
15.074074074074074 -0.02592276777054195
15.093093093093094 -0.025950052365591558
15.112112112112113 -0.025977301025024213
15.131131131131133 -0.026004513827843384
15.150150150150152 -0.026031690924627315
15.16916916916917 -0.026058832359124623
15.188188188188189 -0.026085938291569244
15.207207207207208 -0.026113008684561484
15.226226226226228 -0.026140043752601955
15.245245245245247 -0.026167043557337233
15.264264264264266 -0.026194008119109963
15.283283283283284 -0.026220937621658835
15.302302302302303 -0.02624783209409659
15.321321321321323 -0.026274691615192552
15.340340340340342 -0.02630151638315742
15.359359359359361 -0.026328306347881192
15.378378378378379 -0.026355061647301004
15.397397397397398 -0.02638178240112507
15.416416416416418 -0.026408468640567423
15.435435435435437 -0.026435120494025133
15.454454454454456 -0.026461738071235946
15.473473473473474 -0.02648832141603688
15.492492492492493 -0.026514870599594814
15.511511511511513 -0.026541385720825206
15.530530530530532 -0.02656786688303922
15.549549549549551 -0.02659431417024366
15.568568568568569 -0.026620727646741588
15.587587587587588 -0.026647107404774217
15.606606606606608 -0.026673453564803412
15.625625625625627 -0.026699766131568742
15.644644644644647 -0.02672604525785391
15.663663663663664 -0.02675229100453752
15.682682682682684 -0.02677850343636959
15.701701701701703 -0.02680468267065203
15.720720720720722 -0.026830828804763812
15.739739739739742 -0.026856941891337582
15.75875875875876 -0.026883021937624874
15.777777777777779 -0.026909069150970355
15.796796796796798 -0.0269350835220116
15.815815815815817 -0.02696106516811883
15.834834834834837 -0.026987014211034083
15.853853853853854 -0.02701293060263943
15.872872872872874 -0.02703881462194807
15.891891891891893 -0.02706466612837785
15.910910910910912 -0.027090485359506505
15.929929929929932 -0.027116272306729916
15.94894894894895 -0.02714202716639219
15.967967967967969 -0.027167749886729153
15.986986986986988 -0.02719344051991282
16.006006006006007 -0.02721909932549299
16.025025025025027 -0.02724472623676452
16.044044044044046 -0.02727032139414995
16.063063063063062 -0.027295884762651795
16.08208208208208 -0.02732141656751627
16.1011011011011 -0.027346916755146555
16.12012012012012 -0.02737238553331059
16.13913913913914 -0.027397822855152604
16.15815815815816 -0.02742322891067553
16.177177177177178 -0.02744860371189789
16.196196196196198 -0.02747394735240924
16.215215215215217 -0.0274992598508928
16.234234234234236 -0.027524541334367852
16.253253253253256 -0.027549791907697768
16.272272272272275 -0.02757501154716477
16.291291291291294 -0.027600200364464283
16.310310310310314 -0.027625358501926905
16.329329329329333 -0.027650485945868414
16.34834834834835 -0.02767558289956723
16.36736736736737 -0.02770064930261812
16.386386386386388 -0.02772568520437263
16.405405405405407 -0.027750690792627486
16.424424424424426 -0.027775666070207206
16.443443443443442 -0.02780061117853508
16.46246246246246 -0.027825526018096125
16.48148148148148 -0.027850410846043366
16.5005005005005 -0.027875265678527134
16.51951951951952 -0.02790009053447559
16.53853853853854 -0.027924885573392372
16.55755755755756 -0.027949650821047722
16.576576576576578 -0.027974386223040687
16.595595595595597 -0.027999092115812613
16.614614614614617 -0.028023768312888636
16.633633633633636 -0.028048415047265324
16.652652652652655 -0.028073032305015816
16.671671671671675 -0.028097620215051466
16.690690690690694 -0.028122178797598235
16.709709709709713 -0.02814670810388356
16.72872872872873 -0.028171208244831575
16.74774774774775 -0.02819567933512962
16.766766766766768 -0.028220121293929257
16.785785785785787 -0.028244534356032636
16.804804804804807 -0.028268918503633056
16.823823823823826 -0.028293273692571813
16.842842842842842 -0.028317600312328606
16.86186186186186 -0.028341898095380486
16.88088088088088 -0.028366167207760556
16.8998998998999 -0.02839040781977928
16.91891891891892 -0.028414619873268626
16.93793793793794 -0.028438803516071587
16.956956956956958 -0.028462958783036674
16.975975975975977 -0.02848708565314073
16.994994994994997 -0.028511184372199266
17.014014014014016 -0.02853525492568157
17.033033033033036 -0.02855929724216244
17.052052052052055 -0.02858331157790628
17.07107107107107 -0.02860729795649883
17.09009009009009 -0.028631256374347963
17.10910910910911 -0.028655186830125357
17.12812812812813 -0.0286790896544718
17.147147147147148 -0.02870296467310776
17.166166166166168 -0.028726811892972548
17.185185185185187 -0.02875063162547739
17.204204204204206 -0.028774423763567786
17.223223223223226 -0.028798188444365075
17.242242242242245 -0.028821925717333358
17.261261261261264 -0.028845635604227787
17.28028028028028 -0.028869318251765558
17.2992992992993 -0.028892973503491015
17.31831831831832 -0.02891660169602195
17.33733733733734 -0.028940202677992244
17.356356356356358 -0.02896377670091671
17.375375375375377 -0.028987323679987742
17.394394394394396 -0.029010843687193533
17.413413413413416 -0.0290343369222123
17.432432432432435 -0.029057803245153974
17.451451451451454 -0.029081242861639572
17.47047047047047 -0.0291046557616359
17.48948948948949 -0.02912804193716856
17.50850850850851 -0.02915140172995212
17.52752752752753 -0.029174734853773587
17.546546546546548 -0.029198041593396118
17.565565565565567 -0.029221321824635577
17.584584584584587 -0.029244575775406068
17.603603603603606 -0.029267803422022814
17.622622622622625 -0.029291004871040277
17.641641641641645 -0.02931418020011653
17.66066066066066 -0.0293373293606837
17.67967967967968 -0.02936045249991287
17.6986986986987 -0.02938354957398806
17.71771771771772 -0.02940662063825114
17.736736736736738 -0.02942966601151706
17.755755755755757 -0.02945268549503255
17.774774774774777 -0.02947567905383061
17.793793793793796 -0.0294986470818136
17.812812812812815 -0.02952158945191949
17.831831831831835 -0.029544506136914145
17.85085085085085 -0.02956739724369048
17.86986986986987 -0.02959026294879244
17.88888888888889 -0.029613103166185123
17.90790790790791 -0.029635918077996926
17.926926926926928 -0.02965870763602199
17.945945945945947 -0.029681471927717
17.964964964964967 -0.029704210942533255
17.983983983983986 -0.02972692487407419
18.003003003003005 -0.029749613683311665
18.022022022022025 -0.02977227736665347
18.04104104104104 -0.029794916126256676
18.06006006006006 -0.029817529929918846
18.07907907907908 -0.029840118883617484
18.0980980980981 -0.029862682925109796
18.117117117117118 -0.02988522223383061
18.136136136136138 -0.029907736786380673
18.155155155155157 -0.02993022663011846
18.174174174174176 -0.029952691918485763
18.193193193193196 -0.02997513260041207
18.212212212212215 -0.029997548730419127
18.231231231231234 -0.030019940504912218
18.25025025025025 -0.030042307739811175
18.26926926926927 -0.030064650741481375
18.28828828828829 -0.030086969399794855
18.30730730730731 -0.030109263711017853
18.326326326326328 -0.030131533814417077
18.345345345345347 -0.030153779817128662
18.364364364364366 -0.030176001758226684
18.383383383383386 -0.030198199572390838
18.402402402402405 -0.030220373409315493
18.421421421421424 -0.030242523279103817
18.44044044044044 -0.03026464926541514
18.45945945945946 -0.03028675141861667
18.47847847847848 -0.03030882982746222
18.4974974974975 -0.03033088443890572
18.516516516516518 -0.030352915237375322
18.535535535535537 -0.03037492249920945
18.554554554554556 -0.030396906214252617
18.573573573573576 -0.030418866228239333
18.592592592592595 -0.03044080286226905
18.611611611611615 -0.030462715929361395
18.63063063063063 -0.030484605793546143
18.64964964964965 -0.030506472013910574
18.66866866866867 -0.030528315143813933
18.68768768768769 -0.030550134929500483
18.706706706706708 -0.030571931524673163
18.725725725725727 -0.030593705048978653
18.744744744744747 -0.030615455401323516
18.763763763763766 -0.030637182630745052
18.782782782782785 -0.03065888690098109
18.801801801801805 -0.030680568191226415
18.82082082082082 -0.030702226557403428
18.83983983983984 -0.030723862020069714
18.85885885885886 -0.030745474677224355
18.87787787787788 -0.030767064591613047
18.896896896896898 -0.03078863171418786
18.915915915915917 -0.030810176149538515
18.934934934934937 -0.030831697966783367
18.953953953953956 -0.030853197237300373
18.972972972972975 -0.030874673958024568
18.991991991991995 -0.030896128050541843
19.011011011011014 -0.030917559784563786
19.03003003003003 -0.03093896904726609
19.04904904904905 -0.030960356152916313
19.06806806806807 -0.030981720759573617
19.087087087087088 -0.031003063069103998
19.106106106106107 -0.031024383130777988
19.125125125125127 -0.031045681191746582
19.144144144144146 -0.031066957031992776
19.163163163163166 -0.031088210785187975
19.182182182182185 -0.031109442469507975
19.201201201201204 -0.03113065222358924
19.22022022022022 -0.03115183995100515
19.23923923923924 -0.031173005715022628
19.25825825825826 -0.031194149820056083
19.27727727727728 -0.03121527189618295
19.296296296296298 -0.03123637225192094
19.315315315315317 -0.031257450919480706
19.334334334334336 -0.03127850777199759
19.353353353353356 -0.03129954300549087
19.372372372372375 -0.031320556698137714
19.391391391391394 -0.031341548849392775
19.41041041041041 -0.03136251946017213
19.42942942942943 -0.03138346853296062
19.44844844844845 -0.03140439627581251
19.46746746746747 -0.03142530257298057
19.486486486486488 -0.031446187596229275
19.505505505505507 -0.031467051150441655
19.524524524524526 -0.031487893616998414
19.543543543543546 -0.03150871484550416
19.562562562562565 -0.03152951476839885
19.581581581581585 -0.0315502936509193
19.6006006006006 -0.031571051429518854
19.61961961961962 -0.03159178816667149
19.63863863863864 -0.031612503885005055
19.65765765765766 -0.03163319865077502
19.676676676676678 -0.03165387244831555
19.695695695695697 -0.03167452543163238
19.714714714714717 -0.03169515750447252
19.733733733733736 -0.03171576886713667
19.752752752752755 -0.031736359384156976
19.771771771771775 -0.03175692921757409
19.790790790790794 -0.03177747836210568
19.80980980980981 -0.03179800681379291
19.82882882882883 -0.03181851474119837
19.84784784784785 -0.03183900210145965
19.866866866866868 -0.031859469024674486
19.885885885885887 -0.031879915298736766
19.904904904904907 -0.031900341229410184
19.923923923923926 -0.031920746823588
19.942942942942945 -0.03194113191591408
19.961961961961965 -0.031961496906561915
19.980980980980984 -0.03198184145940425
20.0 -0.032002165761081725
