# Supplementary material for: Multi-criteria group decision making based on Archimedean power partitioned Muirhead mean operators of q-rung orthopair fuzzy numbers
Source: PLoS One. 2019 Sep 5;14(9):e0221759. doi: 10.1371/journal.pone.0221759 (PMC6728046; doi:10.1371/journal.pone.0221759)
Supplement: S2 File — https://github.com/YuchuChingQin/AOsOfqROFNsForMCGDM. (ZIP) [file pone.0221759.s002.zip › AOsOfqROFNs/FF2.txt]

1.0 NaN
1.019019019019019 -0.16469545026479304
1.038038038038038 -0.16527131391454672
1.057057057057057 -0.16583569208991422
1.0760760760760761 -0.16638900077527824
1.095095095095095 -0.1669316342936054
1.1141141141141142 -0.16746396669062433
1.1331331331331331 -0.16798635318000632
1.1521521521521523 -0.16849913132699829
1.1711711711711712 -0.1690026221885346
1.1901901901901901 -0.1694971313836682
1.2092092092092093 -0.16998295005447223
1.2282282282282282 -0.17046035574904003
1.2472472472472473 -0.17092961325145206
1.2662662662662663 -0.17139097536200798
1.2852852852852852 -0.17184468357382657
1.3043043043043043 -0.17229096874748137
1.3233233233233235 -0.1727300517228362
1.3423423423423424 -0.173162143878449
1.3613613613613613 -0.1735874476678281
1.3803803803803805 -0.17400615709318515
1.3993993993993994 -0.17441845817956056
1.4184184184184185 -0.17482452939292337
1.4374374374374375 -0.17522454205100055
1.4564564564564564 -0.17561866068752582
1.4754754754754755 -0.1760070433966142
1.4944944944944947 -0.17638984217408
1.5135135135135136 -0.1767672032156
1.5325325325325325 -0.1771392672050294
1.5515515515515514 -0.17750616958817553
1.5705705705705706 -0.1778680408159144
1.5895895895895897 -0.1782250066088073
1.6086086086086087 -0.17857718814609636
1.6276276276276276 -0.17892470231151023
1.6466466466466467 -0.17926766186406184
1.6656656656656659 -0.17960617565980536
1.6846846846846848 -0.1799403487802051
1.7037037037037037 -0.18027028276240037
1.7227227227227226 -0.1805960756993876
1.7417417417417418 -0.18091782242983867
1.760760760760761 -0.18123561464958513
1.7797797797797799 -0.18154954107697444
1.7987987987987988 -0.18185968756250068
1.817817817817818 -0.1821661372035644
1.8368368368368369 -0.18246897047016186
1.855855855855856 -0.18276826531106738
1.874874874874875 -0.18306409725305361
1.8938938938938938 -0.18335653950148179
1.912912912912913 -0.18364566303927216
1.9319319319319321 -0.18393153669086765
1.950950950950951 -0.18421422725003261
1.96996996996997 -0.1844937995143669
1.9889889889889891 -0.1847703163812472
2.008008008008008 -0.1850438389299474
2.027027027027027 -0.1853144264808046
2.046046046046046 -0.18558213665891113
2.065065065065065 -0.18584702544544002
2.0840840840840844 -0.18610914726712696
2.103103103103103 -0.1863685550456163
2.1221221221221223 -0.18662530022804552
2.141141141141141 -0.1868794328534916
2.16016016016016 -0.187131001625169
2.1791791791791795 -0.18738005392372958
2.1981981981981984 -0.18762663586695197
2.2172172172172173 -0.1878707923725567
2.2362362362362362 -0.1881125671482162
2.255255255255255 -0.188352002803472
2.2742742742742745 -0.18858914081913328
2.2932932932932935 -0.18882402163160528
2.3123123123123124 -0.18905668465222536
2.3313313313313317 -0.18928716828879735
2.3503503503503502 -0.18951551000203276
2.3693693693693696 -0.18974174631664145
2.3883883883883885 -0.18996591286611486
2.4074074074074074 -0.19018804440721515
2.426426426426427 -0.19040817485354042
2.4454454454454453 -0.19062633731702802
2.4644644644644647 -0.19084256411250822
2.4834834834834836 -0.1910568867801814
2.5025025025025025 -0.1912693361332885
2.521521521521522 -0.1914799422518601
2.5405405405405403 -0.1916887345361414
2.5595595595595597 -0.19189574169746407
2.5785785785785786 -0.19210099179159007
2.5975975975975976 -0.1923045122434835
2.616616616616617 -0.1925063298584512
2.635635635635636 -0.1927064708448955
2.6546546546546548 -0.1929049608242767
2.6736736736736737 -0.1931018248540705
2.6926926926926926 -0.19329708745452748
2.711711711711712 -0.19349077258722297
2.730730730730731 -0.19368290372131203
2.74974974974975 -0.1938735038107586
2.768768768768769 -0.19406259532364847
2.7877877877877877 -0.19425020024528386
2.806806806806807 -0.19443634010351651
2.825825825825826 -0.19462103597330124
2.844844844844845 -0.19480430850476652
2.8638638638638643 -0.1949861778965718
2.8828828828828827 -0.19516666397285798
2.901901901901902 -0.19534578609698128
2.920920920920921 -0.19552356329999368
2.93993993993994 -0.19570001418655503
2.9589589589589593 -0.1958751570119503
2.9779779779779783 -0.1960490096628738
2.996996996996997 -0.19622158966447886
3.016016016016016 -0.1963929142093542
3.035035035035035 -0.19656300015388464
3.0540540540540544 -0.19673186403051046
3.0730730730730733 -0.19689952203240396
3.0920920920920922 -0.1970659900590297
3.111111111111111 -0.19723128371640639
3.13013013013013 -0.1973954182887649
3.1491491491491495 -0.19755840880567396
3.1681681681681684 -0.19772026999725667
3.1871871871871873 -0.1978810162852407
3.206206206206206 -0.19804066189431838
3.2252252252252256 -0.19819922074785856
3.2442442442442445 -0.1983567064947793
3.2632632632632634 -0.19851313259243064
3.2822822822822824 -0.1986685122014764
3.3013013013013013 -0.19882285827333274
3.3203203203203207 -0.19897618351132512
3.3393393393393396 -0.19912850041568297
3.3583583583583585 -0.19927982124882365
3.3773773773773774 -0.1994301580568496
3.396396396396397 -0.19957952267607829
3.4154154154154157 -0.19972792676147075
3.4344344344344346 -0.19987538172402836
3.4534534534534536 -0.20002189879450655
3.4724724724724725 -0.20016748904321566
3.491491491491492 -0.20031216330565485
3.5105105105105108 -0.20045593224577427
3.5295295295295297 -0.20059880636588967
3.5485485485485486 -0.20074079598411693
3.567567567567568 -0.2008819112504086
3.586586586586587 -0.20102216212168517
3.605605605605606 -0.2011615584095162
3.6246246246246248 -0.2013001097711829
3.6436436436436437 -0.20143782570803365
3.662662662662663 -0.20157471552045672
3.681681681681682 -0.20171078844052076
3.700700700700701 -0.20184605349348017
3.71971971971972 -0.20198051954386148
3.738738738738739 -0.20211419537893816
3.757757757757758 -0.2022470895822278
3.776776776776777 -0.20237921065155012
3.795795795795796 -0.20251056693241673
3.814814814814815 -0.20264116662978512
3.8338338338338342 -0.20277101782932067
3.852852852852853 -0.202900128500729
3.871871871871872 -0.20302850648209111
3.890890890890891 -0.20315615947249047
3.90990990990991 -0.20328309507175768
3.9289289289289293 -0.20340932080273327
3.9479479479479482 -0.20353484399793156
3.966966966966967 -0.20365967191580478
3.985985985985986 -0.2037838117637484
4.005005005005005 -0.20390727052199323
4.024024024024024 -0.20403005514129507
4.043043043043044 -0.20415217250662956
4.062062062062062 -0.20427362932679732
4.081081081081081 -0.20439443223544576
4.1001001001001 -0.2045145877718985
4.119119119119119 -0.20463410241338753
4.138138138138139 -0.20475298246009188
4.157157157157157 -0.20487123423532708
4.176176176176177 -0.20498886387467286
4.195195195195195 -0.20510587749616505
4.2142142142142145 -0.20522228104953136
4.233233233233234 -0.20533808047879049
4.252252252252252 -0.20545328164733898
4.271271271271272 -0.20556789025887615
4.29029029029029 -0.2056819120015016
4.3093093093093096 -0.2057953524584528
4.328328328328329 -0.2059082171527318
4.347347347347347 -0.20602051151239348
4.366366366366367 -0.20613224091612783
4.385385385385385 -0.20624341064632706
4.404404404404405 -0.20635402591129598
4.423423423423424 -0.20646409185651127
4.442442442442443 -0.20657361360052756
4.461461461461462 -0.20668259612578938
4.48048048048048 -0.20679104437361265
4.4994994994995 -0.2068989632195192
4.518518518518519 -0.20700635748476606
4.537537537537538 -0.20711323193582062
4.556556556556557 -0.20721959121994235
4.575575575575575 -0.20732543997746083
4.594594594594595 -0.20743078280406269
4.613613613613614 -0.20753562417193888
4.6326326326326335 -0.20763996854453268
4.651651651651652 -0.20774382029774685
4.67067067067067 -0.20784718379780245
4.68968968968969 -0.2079500632940536
4.708708708708709 -0.2080524630104027
4.7277277277277285 -0.20815438717261234
4.746746746746747 -0.20825583981600304
4.7657657657657655 -0.20835682504302788
4.784784784784785 -0.2084573469005065
4.803803803803804 -0.20855740932162176
4.822822822822824 -0.2086570162217662
4.841841841841842 -0.20875617151279774
4.8608608608608606 -0.2088548789154984
4.87987987987988 -0.2089531423169294
4.898898898898899 -0.20905096536620074
4.917917917917919 -0.20914835180603222
4.936936936936937 -0.2092453052381554
4.9559559559559565 -0.20934182922343228
4.974974974974975 -0.20943792735631078
4.993993993993994 -0.2095336031596102
5.013013013013014 -0.20962886006661208
5.032032032032032 -0.20972370149534503
5.051051051051052 -0.20981813086379178
5.07007007007007 -0.20991215147994768
5.089089089089089 -0.21000576664872128
5.108108108108109 -0.21009897967191696
5.127127127127127 -0.21019179373558206
5.146146146146147 -0.21028421205156722
5.165165165165165 -0.21037623776054332
5.1841841841841845 -0.21046787401163797
5.203203203203204 -0.21055912379692243
5.222222222222222 -0.21064999026282533
5.241241241241242 -0.21074047637938054
5.26026026026026 -0.2108305851030373
5.2792792792792795 -0.210920319410223
5.298298298298299 -0.2110096821775736
5.317317317317317 -0.2110986762994006
5.336336336336337 -0.21118730460094964
5.355355355355356 -0.21127556988840168
5.374374374374375 -0.2113634749834709
5.393393393393394 -0.21145102258104712
5.412412412412412 -0.21153821545995755
5.431431431431432 -0.21162505621440206
5.450450450450451 -0.21171154762971192
5.46946946946947 -0.21179769223015243
5.488488488488489 -0.21188349267597056
5.5075075075075075 -0.211968951470089
5.526526526526527 -0.21205407125223324
5.545545545545546 -0.2121388544636235
5.564564564564565 -0.21222330366287845
5.583583583583584 -0.21230742120428642
5.602602602602603 -0.2123912096160301
5.621621621621622 -0.21247467127581846
5.640640640640641 -0.2125578086203847
5.65965965965966 -0.2126406239108255
5.678678678678679 -0.21272311954348996
5.6976976976976985 -0.2128052978146932
5.716716716716717 -0.21288716101740296
5.735735735735736 -0.21296871140025642
5.754754754754755 -0.21304995118603637
5.773773773773774 -0.21313088265257488
5.792792792792794 -0.21321150790675722
5.811811811811812 -0.21329182921144269
5.830830830830831 -0.21337184861299954
5.84984984984985 -0.21345156833462758
5.868868868868869 -0.21353099037813356
5.887887887887889 -0.21361011692258267
5.906906906906907 -0.21368894994210896
5.9259259259259265 -0.21376749152390426
5.944944944944945 -0.21384574367512701
5.963963963963964 -0.2139237084076941
5.982982982982984 -0.2140013876937779
6.002002002002002 -0.21407878344168652
6.0210210210210215 -0.21415589762801962
6.04004004004004 -0.2142327322317629
6.059059059059059 -0.21430928909741673
6.078078078078079 -0.21438557009037737
6.097097097097097 -0.21446157707415048
6.116116116116117 -0.21453731190988254
6.135135135135136 -0.2146127764091277
6.1541541541541545 -0.21468797240230716
6.173173173173174 -0.2147629017152547
6.192192192192192 -0.21483756604946766
6.211211211211212 -0.21491196716944935
6.230230230230231 -0.21498610688021494
6.2492492492492495 -0.2150599868581116
6.268268268268269 -0.21513360874398588
6.287287287287287 -0.21520697436312008
6.306306306306307 -0.21528008528490988
6.325325325325326 -0.21535294321300252
6.344344344344345 -0.21542554978850698
6.363363363363364 -0.21549790661276305
6.382382382382382 -0.21557001534733217
6.401401401401402 -0.21564187751079794
6.420420420420421 -0.21571349473124185
6.43943943943944 -0.21578486859388712
6.458458458458459 -0.21585600061313637
6.477477477477478 -0.21592689233493903
6.496496496496497 -0.21599754528448298
6.515515515515516 -0.21606796096515296
6.534534534534535 -0.21613814091090783
6.553553553553554 -0.21620808657910334
6.572572572572573 -0.21627779940186026
6.591591591591592 -0.21634728092116756
6.610610610610611 -0.21641653243521303
6.62962962962963 -0.2164855554873237
6.648648648648649 -0.21655435148426963
6.6676676676676685 -0.21662292177538242
6.686686686686687 -0.21669126779109396
6.705705705705706 -0.21675939090342664
6.724724724724725 -0.2168272925092817
6.743743743743744 -0.21689497385879758
6.762762762762764 -0.21696243639645432
6.781781781781782 -0.2170296813604763
6.800800800800801 -0.21709671015556298
6.81981981981982 -0.21716352403454883
6.838838838838839 -0.21723012432968816
6.857857857857859 -0.2172965122763276
6.876876876876877 -0.21736268921897708
6.8958958958958965 -0.2174286563432798
6.914914914914916 -0.21749441491310098
6.933933933933934 -0.2175599662115735
6.952952952952954 -0.2176253113879897
6.971971971971972 -0.2176904517309601
6.9909909909909915 -0.2177553884239964
7.010010010010011 -0.21782012260438033
7.029029029029029 -0.21788465554982575
7.048048048048049 -0.21794898839797797
7.067067067067067 -0.21801312226895958
7.086086086086087 -0.21807705852025167
7.105105105105106 -0.21814079801362982
7.124124124124124 -0.21820434203828828
7.143143143143144 -0.21826769170486254
7.162162162162162 -0.21833084807065578
7.181181181181182 -0.2183938124011924
7.200200200200201 -0.21845658561283646
7.2192192192192195 -0.21851916886185455
7.238238238238239 -0.2185815632495861
7.257257257257257 -0.2186437699215393
7.276276276276277 -0.21870578972917115
7.295295295295296 -0.218767623937306
7.314314314314315 -0.21882927348103332
7.333333333333334 -0.21889073940435042
7.352352352352353 -0.2189520227588539
7.371371371371372 -0.2190131245687218
7.390390390390391 -0.2190740458646772
7.40940940940941 -0.21913478757784385
7.428428428428429 -0.2191953506786554
7.447447447447448 -0.2192557363920533
7.466466466466467 -0.21931594530605195
7.485485485485486 -0.21937597876259038
7.504504504504505 -0.21943583760677815
7.523523523523524 -0.21949552257424035
7.542542542542543 -0.21955503498635576
7.561561561561562 -0.21961437554643612
7.580580580580581 -0.2196735451398288
7.5995995995996 -0.21973254491363203
7.618618618618619 -0.2197913756068018
7.6376376376376385 -0.2198500382190651
7.656656656656657 -0.21990853348550715
7.675675675675676 -0.21996686263374884
7.694694694694695 -0.22002502620513326
7.713713713713714 -0.2200830253502284
7.7327327327327335 -0.2201408607565221
7.751751751751752 -0.22019853341740828
7.770770770770771 -0.220256044050445
7.789789789789791 -0.22031339364312869
7.808808808808809 -0.22037058298282453
7.827827827827829 -0.2204276130508017
7.846846846846847 -0.22048448446434854
7.8658658658658664 -0.2205411981537746
7.884884884884886 -0.22059775492359227
7.903903903903904 -0.22065415561222912
7.922922922922924 -0.22071040105161824
7.941941941941942 -0.2207664920666715
7.9609609609609615 -0.22082242939169527
7.979979979979981 -0.22087821383479594
7.998998998998999 -0.22093384606951802
8.018018018018019 -0.2209893271801083
8.037037037037038 -0.22104465765303422
8.056056056056057 -0.22109983842801142
8.075075075075077 -0.22115487013725343
8.094094094094094 -0.22120975361486675
8.113113113113114 -0.22126448951140604
8.132132132132133 -0.2213190787687309
8.15115115115115 -0.22137352201328916
8.17017017017017 -0.22142781990025706
8.18918918918919 -0.22148197338012182
8.208208208208209 -0.22153598290389495
8.227227227227228 -0.22158984939546209
8.246246246246248 -0.22164357345294977
8.265265265265267 -0.22169715588338015
8.284284284284285 -0.2217505974801829
8.303303303303304 -0.22180389865647218
8.322322322322323 -0.22185706021693755
8.34134134134134 -0.22191008285921093
8.36036036036036 -0.22196296740325142
8.37937937937938 -0.22201571437354653
8.398398398398399 -0.22206832446106825
8.417417417417418 -0.22212079838569465
8.436436436436438 -0.22217313680176537
8.455455455455457 -0.22222534029602603
8.474474474474475 -0.222277409577719
8.493493493493494 -0.22232934538498478
8.512512512512513 -0.22238114819445365
8.531531531531531 -0.22243281884784594
8.55055055055055 -0.22248435763032542
8.56956956956957 -0.22253576553635396
8.588588588588589 -0.222587043198717
8.607607607607608 -0.2226381910281984
8.626626626626628 -0.2226892095577182
8.645645645645647 -0.2227400996967291
8.664664664664667 -0.2227908619320837
8.683683683683684 -0.22284149682495324
8.702702702702704 -0.22289200506344947
8.721721721721721 -0.22294238720918141
8.74074074074074 -0.22299264379694642
8.75975975975976 -0.22304277533379682
8.77877877877878 -0.2230927827149639
8.797797797797799 -0.22314266629098645
8.816816816816818 -0.22319242669565292
8.835835835835837 -0.22324206437698824
8.854854854854857 -0.22329158012390862
8.873873873873874 -0.22334097443358036
8.892892892892894 -0.22339024761113768
8.911911911911913 -0.22343940062816142
8.93093093093093 -0.2234884339460969
8.94994994994995 -0.2235373478301418
8.96896896896897 -0.22358614300156382
8.987987987987989 -0.2236348200984676
9.007007007007008 -0.22368337956273718
9.026026026026027 -0.22373182196868385
9.045045045045045 -0.22378014780249883
9.064064064064064 -0.22382835757231945
9.083083083083084 -0.22387645180850188
9.102102102102103 -0.2239244311774281
9.121121121121122 -0.22397229591482162
9.14014014014014 -0.22402004684570967
9.15915915915916 -0.22406768436293528
9.178178178178179 -0.2241152088789175
9.197197197197198 -0.22416262100035095
9.216216216216218 -0.22420992112399113
9.235235235235235 -0.22425710990079467
9.254254254254255 -0.22430418777022226
9.273273273273274 -0.22435115531037964
9.292292292292293 -0.22439801264585674
9.311311311311313 -0.22444476063306998
9.33033033033033 -0.22449139979581925
9.34934934934935 -0.22453793025651828
9.368368368368369 -0.22458435294036172
9.387387387387388 -0.22463066776480498
9.406406406406408 -0.22467687569877914
9.425425425425425 -0.22472297687890452
9.444444444444445 -0.22476897207425758
9.463463463463464 -0.2248148615201751
9.482482482482483 -0.22486064571735984
9.501501501501503 -0.22490632506150432
9.52052052052052 -0.22495190021896655
9.53953953953954 -0.22499737156284327
9.558558558558559 -0.22504273935676847
9.577577577577578 -0.22508800400799875
9.596596596596598 -0.22513316632783892
9.615615615615617 -0.225178226443314
9.634634634634635 -0.22522318514313033
9.653653653653654 -0.22526804226368158
9.672672672672673 -0.22531279882751362
9.691691691691693 -0.22535745489991646
9.710710710710712 -0.2254020110865822
9.72972972972973 -0.2254464674835877
9.74874874874875 -0.2254908249997238
9.767767767767769 -0.22553508390067145
9.786786786786788 -0.22557924433253612
9.805805805805807 -0.225623306995494
9.824824824824825 -0.225667272205008
9.843843843843844 -0.2257111401558008
9.862862862862864 -0.2257549117422643
9.881881881881883 -0.22579858692035368
9.900900900900902 -0.22584216634742968
9.91991991991992 -0.22588565028549906
9.93893893893894 -0.22592903908104117
9.957957957957959 -0.22597233323700736
9.976976976976978 -0.22601553334582408
9.995995995995997 -0.22605863931194545
10.015015015015015 -0.22610165168816826
10.034034034034034 -0.22614457118995573
10.053053053053054 -0.2261873977652702
10.072072072072073 -0.22623013209206502
10.091091091091092 -0.22627277450764977
10.11011011011011 -0.22631532521918932
10.12912912912913 -0.22635778466632514
10.148148148148149 -0.22640015315898404
10.167167167167168 -0.22644243124333926
10.186186186186188 -0.22648461933628364
10.205205205205205 -0.2265267173501948
10.224224224224224 -0.22656872617723184
10.243243243243244 -0.22661064590823513
10.262262262262263 -0.22665247717290612
10.281281281281283 -0.2266942195599221
10.3003003003003 -0.22673587418235464
10.31931931931932 -0.22677744141725192
10.338338338338339 -0.2268189211962519
10.357357357357358 -0.22686031392146686
10.376376376376378 -0.22690162001095115
10.395395395395397 -0.22694283966535658
10.414414414414415 -0.22698397380126353
10.433433433433434 -0.2270250221034737
10.452452452452453 -0.22706598528526473
10.471471471471473 -0.22710686360564705
10.490490490490492 -0.2271476572570773
10.50950950950951 -0.2271883666037057
10.528528528528529 -0.22722899226534948
10.547547547547548 -0.22726953399403757
10.566566566566568 -0.22730999243667113
10.585585585585587 -0.2273503680157471
10.604604604604605 -0.22739066108766856
10.623623623623624 -0.227430871859173
10.642642642642643 -0.2274710004662686
10.661661661661663 -0.22751104746936154
10.680680680680682 -0.2275510131972677
10.6996996996997 -0.2275908977420713
10.71871871871872 -0.22763070170856506
10.737737737737739 -0.227670425130468
10.756756756756758 -0.2277100683883441
10.775775775775777 -0.22774963187712297
10.794794794794795 -0.22778911600649956
10.813813813813814 -0.22782852068689194
10.832832832832834 -0.2278678464372661
10.851851851851853 -0.22790709344761736
10.870870870870872 -0.2279462626130914
10.88988988988989 -0.22798535354459118
10.90890890890891 -0.22802436655414055
10.927927927927929 -0.2280633024061168
10.946946946946948 -0.22810216100282318
10.965965965965967 -0.22814094269561191
10.984984984984985 -0.22817964793828904
11.004004004004004 -0.22821827684225987
11.023023023023024 -0.22825682952817714
11.042042042042043 -0.22829530648670102
11.061061061061062 -0.22833370831472632
11.08008008008008 -0.22837203471732995
11.0990990990991 -0.22841028649742026
11.118118118118119 -0.22844846337852492
11.137137137137138 -0.22848656619144625
11.156156156156158 -0.2285245948636254
11.175175175175177 -0.22856254969973241
11.194194194194194 -0.22860043101661978
11.213213213213214 -0.2286382390499068
11.232232232232233 -0.2286759740461822
11.251251251251253 -0.2287136366406428
11.270270270270272 -0.22875122653823476
11.28928928928929 -0.2287887442073025
11.308308308308309 -0.22882619013084976
11.327327327327328 -0.2288635642309777
11.346346346346348 -0.22890086691711342
11.365365365365367 -0.22893809861224046
11.384384384384385 -0.22897525936447502
11.403403403403404 -0.22901234942454016
11.422422422422423 -0.22904936915195595
11.441441441441443 -0.22908631872211088
11.460460460460462 -0.22912319851739557
11.47947947947948 -0.2291600083381037
11.498498498498499 -0.2291967490831068
11.517517517517518 -0.22923342067273747
11.536536536536538 -0.22927002343412436
11.555555555555557 -0.2293065575045093
11.574574574574575 -0.2293430231310974
11.593593593593594 -0.22937942057153682
11.612612612612613 -0.22941575019602367
11.631631631631633 -0.22945201197741805
11.650650650650652 -0.22948820651153362
11.66966966966967 -0.22952433358402372
11.68868868868869 -0.2295603939164811
11.707707707707709 -0.22959638741559588
11.726726726726728 -0.2296323144107968
11.745745745745747 -0.22966817524302402
11.764764764764765 -0.22970396994877607
11.783783783783784 -0.2297396985712492
11.802802802802804 -0.22977536211624677
11.821821821821823 -0.22981095990574518
11.840840840840842 -0.22984649318381883
11.85985985985986 -0.22988196096339064
11.87887887887888 -0.22991736408197888
11.897897897897899 -0.22995270307142718
11.916916916916918 -0.22998797771664292
11.935935935935937 -0.23002318846013128
11.954954954954957 -0.23005833488028662
11.973973973973974 -0.23009341853574755
11.992992992992994 -0.23012843814283906
12.012012012012013 -0.23016339473282388
12.031031031031032 -0.2301982886908661
12.050050050050052 -0.2302331196313228
12.06906906906907 -0.23026788840277576
12.088088088088089 -0.23030259452077934
12.107107107107108 -0.23033723885627005
12.126126126126128 -0.23037182116394808
12.145145145145147 -0.23040634211222574
12.164164164164164 -0.23044080101220518
12.183183183183184 -0.2304751993528086
12.202202202202203 -0.23050953634483948
12.221221221221223 -0.2305438122344387
12.240240240240242 -0.23057802774198746
12.25925925925926 -0.2306121831378155
12.278278278278279 -0.23064627776470223
12.297297297297298 -0.23068031295971553
12.316316316316318 -0.2307142877251013
12.335335335335337 -0.23074820306752267
12.354354354354355 -0.23078205906291702
12.373373373373374 -0.23081585603248744
12.392392392392393 -0.2308495935884307
12.411411411411413 -0.23088327230488975
12.430430430430432 -0.23091689289086786
12.44944944944945 -0.23095045461640049
12.468468468468469 -0.23098395820612372
12.487487487487488 -0.23101740366782675
12.506506506506508 -0.2310507912598829
12.525525525525527 -0.23108412088035474
12.544544544544545 -0.23111739317237573
12.563563563563564 -0.23115060866987974
12.582582582582583 -0.2311837664257046
12.601601601601603 -0.2312168674831996
12.620620620620622 -0.23124991177733958
12.63963963963964 -0.23128289949902742
12.65865865865866 -0.2313158305941464
12.677677677677679 -0.23134870577406383
12.696696696696698 -0.23138152461944894
12.715715715715717 -0.23141428786023635
12.734734734734735 -0.2314469956005047
12.753753753753754 -0.2314796475644011
12.772772772772774 -0.23151224438168164
12.791791791791793 -0.23154478617735397
12.810810810810812 -0.23157727256200036
12.829829829829832 -0.2316097045833103
12.84884884884885 -0.23164208199714598
12.867867867867869 -0.2316744045603388
12.886886886886888 -0.23170667335295253
12.905905905905907 -0.2317388877507178
12.924924924924927 -0.23177104805704107
12.943943943943944 -0.23180315485186925
12.962962962962964 -0.23183520859419027
12.981981981981983 -0.23186720840765623
13.001001001001002 -0.231899154759154
13.020020020020022 -0.23193104839848563
13.03903903903904 -0.2319628891377873
13.058058058058059 -0.2319946769276708
13.077077077077078 -0.23202641240831456
13.096096096096097 -0.23205809527013663
13.115115115115117 -0.23208972589429985
13.134134134134134 -0.23212130453332844
13.153153153153154 -0.23215283103032694
13.172172172172173 -0.23218430592893888
13.191191191191193 -0.23221572908416646
13.210210210210212 -0.23224710133821852
13.22922922922923 -0.2322784219964391
13.248248248248249 -0.23230969135053056
13.267267267267268 -0.23234090984300698
13.286286286286288 -0.23237207749881605
13.305305305305307 -0.23240319449082267
13.324324324324325 -0.23243426114242458
13.343343343343344 -0.23246527706432102
13.362362362362363 -0.23249624316938686
13.381381381381383 -0.23252715922498216
13.400400400400402 -0.23255802543688045
13.41941941941942 -0.23258884216443446
13.438438438438439 -0.2326196086008125
13.457457457457458 -0.23265032643852238
13.476476476476478 -0.23268099414276647
13.495495495495497 -0.23271161342819077
13.514514514514515 -0.23274218350423675
13.533533533533534 -0.23277270432102706
13.552552552552553 -0.23280317703284634
13.571571571571573 -0.23283360085612634
13.590590590590592 -0.23286397681428056
13.609609609609612 -0.23289430382520127
13.62862862862863 -0.2329245833837088
13.647647647647648 -0.23295481471791923
13.666666666666668 -0.2329849979688656
13.685685685685687 -0.23301513405293772
13.704704704704707 -0.23304522205035333
13.723723723723724 -0.2330752632016775
13.742742742742744 -0.23310525659175596
13.761761761761763 -0.23313520332506388
13.780780780780782 -0.23316510311604394
13.799799799799802 -0.2331949558361166
13.81881881881882 -0.23322476230486244
13.837837837837839 -0.23325452161635196
13.856856856856858 -0.23328423476142449
13.875875875875877 -0.2333139014737035
13.894894894894897 -0.2333435222863395
13.913913913913914 -0.23337309710178672
13.932932932932934 -0.23340262598588166
13.951951951951953 -0.2334321091705887
13.970970970970972 -0.2334615465705621
13.989989989989992 -0.23349093859101683
14.00900900900901 -0.23352028548318166
14.028028028028029 -0.233549587013851
14.047047047047048 -0.23357884410105667
14.066066066066067 -0.23360805536946555
14.085085085085087 -0.2336372220769882
14.104104104104104 -0.23366634433975794
14.123123123123124 -0.23369542194561913
14.142142142142143 -0.23372445518485588
14.161161161161163 -0.2337534440195516
14.180180180180182 -0.2337823884147486
14.1991991991992 -0.23381128884557997
14.218218218218219 -0.23384014579711165
14.237237237237238 -0.23386895891378195
14.256256256256258 -0.23389772800933664
14.275275275275277 -0.23392645358363126
14.294294294294295 -0.23395513614680408
14.313313313313314 -0.23398377552942928
14.332332332332333 -0.23401237139008932
14.351351351351353 -0.23404092425433584
14.370370370370372 -0.23406943430977975
14.38938938938939 -0.23409790157507412
14.408408408408409 -0.23412632607250058
14.427427427427428 -0.23415470817994186
14.446446446446448 -0.23418304775391938
14.465465465465467 -0.2342113448294857
14.484484484484486 -0.23423959997883673
14.503503503503504 -0.23426781289324455
14.522522522522523 -0.234295984157971
14.541541541541543 -0.23432411311224907
14.560560560560562 -0.23435220071144167
14.579579579579582 -0.23438024648054867
14.598598598598599 -0.23440825139264648
14.617617617617618 -0.23443621425287983
14.636636636636638 -0.23446413604497388
14.655655655655657 -0.23449201685291388
14.674674674674677 -0.2345198560295244
14.693693693693694 -0.23454765495113408
14.712712712712714 -0.23457541316490252
14.731731731731733 -0.2346031302150334
14.750750750750752 -0.2346308071331546
14.769769769769772 -0.23465844328544913
14.78878878878879 -0.2346860393454772
14.807807807807809 -0.23471359486989848
14.826826826826828 -0.23474111054519778
14.845845845845847 -0.23476858593357716
14.864864864864867 -0.23479602154458526
14.883883883883884 -0.23482341732556797
14.902902902902904 -0.2348507734174842
14.921921921921923 -0.23487809034988616
14.940940940940942 -0.23490536750712818
14.959959959959962 -0.2349326052341579
14.97897897897898 -0.23495980368970085
14.997997997997999 -0.23498696284305834
15.017017017017018 -0.235014083641338
15.036036036036037 -0.23504116450291054
15.055055055055057 -0.23506820716606178
15.074074074074074 -0.23509521162190206
15.093093093093094 -0.23512217687625867
15.112112112112113 -0.23514910370908534
15.131131131131133 -0.23517599191894384
15.150150150150152 -0.23520284190319948
15.16916916916917 -0.2352296534667122
15.188188188188189 -0.2352564276196304
15.207207207207208 -0.23528316337311325
15.226226226226228 -0.2353098611433014
15.245245245245247 -0.2353365215572704
15.264264264264266 -0.2353631436254892
15.283283283283284 -0.23538972838929315
15.302302302302303 -0.23541627567782164
15.321321321321323 -0.23544278573150698
15.340340340340342 -0.23546925838446414
15.359359359359361 -0.2354956938848647
15.378378378378379 -0.23552209248676728
15.397397397397398 -0.2355484540341265
15.416416416416418 -0.2355747775366626
15.435435435435437 -0.23560106576304687
15.454454454454456 -0.23562731647884919
15.473473473473474 -0.2356535312166282
15.492492492492493 -0.23567970899451565
15.511511511511513 -0.23570585051720297
15.530530530530532 -0.23573195565010355
15.549549549549551 -0.2357580246863303
15.568568568568569 -0.23578405749719356
15.587587587587588 -0.23581005395490726
15.606606606606608 -0.2358360147944787
15.625625625625627 -0.2358619398983254
15.644644644644647 -0.23588782914987286
15.663663663663664 -0.2359136828686727
15.682682682682684 -0.23593950094447977
15.701701701701703 -0.23596528326819305
15.720720720720722 -0.23599103061009472
15.739739739739742 -0.23601674243123505
15.75875875875876 -0.2360424188511809
15.777777777777779 -0.23606806087997442
15.796796796796798 -0.23609366776432184
15.815815815815817 -0.23611923918998365
15.834834834834837 -0.23614477618345855
15.853853853853854 -0.23617027776697036
15.872872872872874 -0.23619574542907998
15.891891891891893 -0.2362211781955474
15.910910910910912 -0.2362465771209371
15.929929929929932 -0.2362719412305577
15.94894894894895 -0.2362972706794879
15.967967967967969 -0.23632256631301365
15.986986986986988 -0.23634782761339393
16.006006006006007 -0.236373054978992
16.025025025025027 -0.23639824858472133
16.044044044044046 -0.23642340861003566
16.063063063063062 -0.2364485336137574
16.08208208208208 -0.23647362633117647
16.1011011011011 -0.2364986846281272
16.12012012012012 -0.23652370962684488
16.13913913913914 -0.236548700820502
16.15815815815816 -0.23657365911288775
16.177177177177178 -0.23659858400234654
16.196196196196198 -0.23662347593214972
16.215215215215217 -0.23664833487740772
16.234234234234236 -0.23667316009926012
16.253253253253256 -0.23669795324591864
16.272272272272275 -0.23672271262643635
16.291291291291294 -0.2367474399032921
16.310310310310314 -0.23677213410411763
16.329329329329333 -0.23679679570083628
16.34834834834835 -0.23682142541638718
16.36736736736737 -0.23684602252200995
16.386386386386388 -0.23687058603771782
16.405405405405407 -0.23689511889814102
16.424424424424426 -0.2369196189095887
16.443443443443442 -0.23694408681484813
16.46246246246246 -0.23696852287298834
16.48148148148148 -0.2369929263554017
16.5005005005005 -0.23701729851873637
16.51951951951952 -0.2370416381395663
16.53853853853854 -0.23706594723832533
16.55755755755756 -0.23709022384194675
16.576576576576578 -0.23711446872768516
16.595595595595597 -0.23713868293712725
16.614614614614617 -0.23716286575186885
16.633633633633636 -0.2371870164469156
16.652652652652655 -0.23721113607594987
16.671671671671675 -0.23723522442843198
16.690690690690694 -0.23725928206306734
16.709709709709713 -0.23728330800331687
16.72872872872873 -0.23730730384399618
16.74774774774775 -0.23733126835359397
16.766766766766768 -0.23735520184564698
16.785785785785787 -0.2373791051603536
16.804804804804807 -0.23740297784404357
16.823823823823826 -0.2374268191777416
16.842842842842842 -0.23745063106320186
16.86186186186186 -0.237474412001223
16.88088088088088 -0.2374981617982541
16.8998998998999 -0.2375218823809496
16.91891891891892 -0.23754557304233292
16.93793793793794 -0.23756923226917018
16.956956956956958 -0.23759286227604556
16.975975975975977 -0.23761646181914567
16.994994994994997 -0.23764003206276593
17.014014014014016 -0.23766357202875704
17.033033033033036 -0.2376870823527206
17.052052052052055 -0.23771056286563017
17.07107107107107 -0.2377340142148741
17.09009009009009 -0.23775743487377055
17.10910910910911 -0.23778082631084452
17.12812812812813 -0.2378041894647288
17.147147147147148 -0.23782752253340897
17.166166166166168 -0.23785082590491372
17.185185185185187 -0.23787410080455046
17.204204204204206 -0.23789734541848656
17.223223223223226 -0.2379205626491966
17.242242242242245 -0.23794374984743405
17.261261261261264 -0.23796690825746383
17.28028028028028 -0.23799003773496202
17.2992992992993 -0.2380131378539721
17.31831831831832 -0.23803620959853788
17.33733733733734 -0.23805925311569479
17.356356356356358 -0.23808226798742427
17.375375375375377 -0.2381052537927181
17.394394394394396 -0.2381282118228973
17.413413413413416 -0.2381511413790221
17.432432432432435 -0.23817404233087602
17.451451451451454 -0.2381969148370025
17.47047047047047 -0.23821975992708888
17.48948948948949 -0.2382425757443033
17.50850850850851 -0.2382653639024108
17.52752752752753 -0.23828812457710097
17.546546546546548 -0.2383108561927518
17.565565565565567 -0.23833356126437413
17.584584584584587 -0.23835623763047367
17.603603603603606 -0.23837888605690827
17.622622622622625 -0.23840150731997453
17.641641641641645 -0.2384241016132512
17.66066066066066 -0.23844666734880265
17.67967967967968 -0.2384692065031612
17.6986986986987 -0.23849171748609532
17.71771771771772 -0.23851420049165767
17.736736736736738 -0.23853665752342104
17.755755755755757 -0.23855908728966752
17.774774774774777 -0.23858148757776035
17.793793793793796 -0.2386038634357496
17.812812812812815 -0.2386262117529167
17.831831831831835 -0.23864853213183032
17.85085085085085 -0.2386708253966363
17.86986986986987 -0.23869309238245223
17.88888888888889 -0.23871533362771616
17.90790790790791 -0.23873754690048787
17.926926926926928 -0.23875973396930394
17.945945945945947 -0.2387818935202356
17.964964964964967 -0.23880402702769776
17.983983983983986 -0.23882613473568493
18.003003003003005 -0.23884821532752246
18.022022022022025 -0.23887026998439667
18.04104104104104 -0.23889229706958695
18.06006006006006 -0.23891429903293465
18.07907907907908 -0.23893627423858071
18.0980980980981 -0.23895822420791926
18.117117117117118 -0.23898014793466638
18.136136136136138 -0.23900204472204697
18.155155155155157 -0.23902391546742102
18.174174174174176 -0.2390457617215934
18.193193193193196 -0.23906758054853328
18.212212212212215 -0.23908937479014902
18.231231231231234 -0.23911114246723847
18.25025025025025 -0.2391328848252552
18.26926926926927 -0.23915460182344442
18.28828828828829 -0.2391762924432201
18.30730730730731 -0.23919795827382956
18.326326326326328 -0.2392195982988595
18.345345345345347 -0.2392412128081908
18.364364364364366 -0.23926280275623107
18.383383383383386 -0.23928436679375323
18.402402402402405 -0.23930590554847025
18.421421421421424 -0.23932741899126203
18.44044044044044 -0.2393489070942522
18.45945945945946 -0.23937037083403515
18.47847847847848 -0.239391810193356
18.4974974974975 -0.23941322381106456
18.516516516516518 -0.23943461132421606
18.535535535535537 -0.2394559767629126
18.554554554554556 -0.23947731504875694
18.573573573573576 -0.23949862920834053
18.592592592592595 -0.23951991923489177
18.611611611611615 -0.23954118307203462
18.63063063063063 -0.23956242412640774
18.64964964964965 -0.23958364034434051
18.66866866866867 -0.23960483240813193
18.68768768768769 -0.23962599859015707
18.706706706706708 -0.23964714199605308
18.725725725725727 -0.2396682598607016
18.744744744744747 -0.23968935461553356
18.763763763763766 -0.23971042382979343
18.782782782782785 -0.23973146995100425
18.801801801801805 -0.23975249124050538
18.82082082082082 -0.23977348981553287
18.83983983983984 -0.2397944632277636
18.85885885885886 -0.23981541325195604
18.87787787787788 -0.2398363381338255
18.896896896896898 -0.23985724037247477
18.915915915915917 -0.23987811892669036
18.934934934934937 -0.23989897346102793
18.953953953953956 -0.23991980435534607
18.972972972972975 -0.23994061127551594
18.991991991991995 -0.23996139460657004
19.011011011011014 -0.23998215546231297
19.03003003003003 -0.2400028909810243
19.04904904904905 -0.24002360554340085
19.06806806806807 -0.24004429446451236
19.087087087087088 -0.24006496105218852
19.106106106106107 -0.240085603886522
19.125125125125127 -0.2401062248409195
19.144144144144146 -0.2401268202835719
19.163163163163166 -0.24014739467234694
19.182182182182185 -0.24016794547648893
19.201201201201204 -0.24018847273918636
19.22022022022022 -0.24020897762248447
19.23923923923924 -0.24022945980867527
19.25825825825826 -0.24024991822937194
19.27727727727728 -0.2402703540580272
19.296296296296298 -0.24029076622402942
19.315315315315317 -0.2403111574195177
19.334334334334336 -0.24033152544884365
19.353353353353356 -0.24035186961148797
19.372372372372375 -0.240372191862681
19.391391391391394 -0.2403924918919938
19.41041041041041 -0.24041276976917791
19.42942942942943 -0.2404330247994683
19.44844844844845 -0.2404532566663722
19.46746746746747 -0.24047346659238084
19.486486486486488 -0.24049365542767595
19.505505505505507 -0.24051381938544208
19.524524524524526 -0.24053396395918683
19.543543543543546 -0.24055408496876685
19.562562562562565 -0.24057418482675544
19.581581581581585 -0.2405942616676192
19.6006006006006 -0.24061431478467385
19.61961961961962 -0.24063434857869676
19.63863863863864 -0.24065435960997067
19.65765765765766 -0.24067434875358823
19.676676676676678 -0.24069431570564817
19.695695695695697 -0.24071426175010943
19.714714714714717 -0.24073418539609942
19.733733733733736 -0.24075408793505715
19.752752752752755 -0.24077396706812346
19.771771771771775 -0.24079382569425942
19.790790790790794 -0.24081366271761245
19.80980980980981 -0.24083347824302778
19.82882882882883 -0.24085327318696592
19.84784784784785 -0.2408730456365493
19.866866866866868 -0.24089279528730562
19.885885885885887 -0.24091252591083318
19.904904904904907 -0.24093223518613038
19.923923923923926 -0.24095192158909026
19.942942942942945 -0.24097158645778333
19.961961961961965 -0.2409912319692192
19.980980980980984 -0.24101085619327559
20.0 -0.2410304575954834
