# Supplementary material for: Multi-criteria group decision making based on Archimedean power partitioned Muirhead mean operators of q-rung orthopair fuzzy numbers
Source: PLoS One. 2019 Sep 5;14(9):e0221759. doi: 10.1371/journal.pone.0221759 (PMC6728046; doi:10.1371/journal.pone.0221759)
Supplement: S2 File — https://github.com/YuchuChingQin/AOsOfqROFNsForMCGDM. (ZIP) [file pone.0221759.s002.zip › AOsOfqROFNs/FF3.txt]

1.0 NaN
1.019019019019019 0.02978713474412803
1.038038038038038 0.029074970075451206
1.057057057057057 0.028375992578671155
1.0760760760760761 0.02768974641179789
1.095095095095095 0.027015798857339207
1.1141141141141142 0.026353738779427316
1.1331331331331331 0.0257031752089949
1.1521521521521523 0.02506373604467782
1.1711711711711712 0.02443506684961519
1.1901901901901901 0.02381682975555499
1.2092092092092093 0.023208702437100992
1.2282282282282282 0.02261037717698336
1.2472472472472473 0.022021559989596207
1.2662662662662663 0.021441969820140155
1.2852852852852852 0.02087133779129835
1.3043043043043043 0.020309406511750366
1.3233233233233235 0.019755929430509606
1.3423423423423424 0.019210670235091376
1.3613613613613613 0.01867340229196554
1.3803803803803805 0.01814390812567246
1.3993993993993994 0.017621978930677573
1.4184184184184185 0.017107414118274267
1.4374374374374375 0.016600020888454525
1.4564564564564564 0.016099613834321985
1.4754754754754755 0.015606014567747073
1.4944944944944947 0.015119051369340358
1.5135135135135136 0.014638558860758849
1.5325325325325325 0.014164377697229474
1.5515515515515514 0.013696354276705014
1.5705705705705706 0.013234340467935202
1.5895895895895897 0.012778193354201606
1.6086086086086087 0.012327774991228169
1.6276276276276276 0.011882952179692041
1.6466466466466467 0.011443596251165478
1.6656656656656659 0.011009582863567069
1.6846846846846848 0.010580791811783924
1.7037037037037037 0.010157106844658842
1.7227227227227226 0.009738415494789793
1.7417417417417418 0.009324608917055333
1.760760760760761 0.008915581733381861
1.7797797797797799 0.008511231889141935
1.7987987987987988 0.008111460513689245
1.817817817817818 0.007716171790976084
1.8368368368368369 0.007325272834908275
1.855855855855856 0.006938673570987791
1.874874874874875 0.006556286624432278
1.8938938938938938 0.006178027215207299
1.912912912912913 0.005803813054172935
1.9319319319319321 0.005433564249019945
1.950950950950951 0.00506720321024709
1.96996996996997 0.004704654565525129
1.9889889889889891 0.004345845077068727
2.008008008008008 0.00399070355900058
2.027027027027027 0.0036391608050732327
2.046046046046046 0.003291149514208891
2.065065065065065 0.002946604221417126
2.0840840840840844 0.002605461234039236
2.103103103103103 0.00226765856656877
2.1221221221221223 0.0019331358806308208
2.141141141141141 0.001601834428948734
2.16016016016016 0.0012736969979104118
2.1791791791791795 9.486678563890572E-4
2.1981981981981984 6.266927061992222E-4
2.2172172172172173 3.077186307371693E-4
2.2362362362362362 -8.305948901388138E-6
2.255255255255255 -3.2143131908174416E-4
2.2742742742742745 -6.317065159310853E-4
2.2932932932932935 -9.391793669775717E-4
2.3123123123123124 -0.001243896529199373
2.3313313313313317 -0.001545903528261422
2.3503503503503502 -0.001845244792695544
2.3693693693693696 -0.0021419636904781436
2.3883883883883885 -0.002436102560219061
2.4074074074074074 -0.002727702745764171
2.426426426426427 -0.003016804624227848
2.4454454454454453 -0.003303447639193796
2.4644644644644647 -0.0035876703250676545
2.4834834834834836 -0.003869510336371146
2.5025025025025025 -0.0041490044771032575
2.521521521521522 -0.004426188720358354
2.5405405405405403 -0.004701098236909229
2.5595595595595597 -0.004973767417271513
2.5785785785785786 -0.005244229895036534
2.5975975975975976 -0.00551251856915605
2.616616616616617 -0.00577866562456672
2.635635635635636 -0.006042702549837492
2.6546546546546548 -0.006304660162959663
2.6736736736736737 -0.00656456862545815
2.6926926926926926 -0.006822457460785136
2.711711711711712 -0.007078355574984846
2.730730730730731 -0.007332291270543745
2.74974974974975 -0.007584292265241488
2.768768768768769 -0.00783438570715414
2.7877877877877877 -0.008082598189674217
2.806806806806807 -0.008328955766627788
2.825825825825826 -0.008573483966098389
2.844844844844845 -0.008816207806956439
2.8638638638638643 -0.009057151808594649
2.8828828828828827 -0.009296340006595322
2.901901901901902 -0.009533795963258401
2.920920920920921 -0.009769542782180562
2.93993993993994 -0.010003603118203641
2.9589589589589593 -0.010235999188130535
2.9779779779779783 -0.010466752785726091
2.996996996996997 -0.010695885287603318
3.016016016016016 -0.010923417667306728
3.035035035035035 -0.011149370501761402
3.0540540540540544 -0.011373763985313368
3.0730730730730733 -0.011596617935206971
3.0920920920920922 -0.011817951803055726
3.111111111111111 -0.012037784684519964
3.13013013013013 -0.012256135323074763
3.1491491491491495 -0.012473022125842226
3.1681681681681684 -0.012688463165954816
3.1871871871871873 -0.012902476190133266
3.206206206206206 -0.013115078632777721
3.2252252252252256 -0.01332628761484278
3.2442442442442445 -0.01353611995752596
3.2632632632632634 -0.013744592185580357
3.2822822822822824 -0.013951720537222906
3.3013013013013013 -0.01415752096710779
3.3203203203203207 -0.014362009155763578
3.3393393393393396 -0.01456520051445806
3.3583583583583585 -0.014767110190892191
3.3773773773773774 -0.014967753075843554
3.396396396396397 -0.015167143808572342
3.4154154154154157 -0.015365296782858806
3.4344344344344346 -0.015562226152874892
3.4534534534534536 -0.015757945836974402
3.4724724724724725 -0.015952469521839124
3.491491491491492 -0.01614581067188489
3.5105105105105108 -0.01633798252859958
3.5295295295295297 -0.01652899812107636
3.5485485485485486 -0.01671887026547536
3.567567567567568 -0.01690761157246526
3.586586586586587 -0.01709523444945299
3.605605605605606 -0.01728175110809299
3.6246246246246248 -0.017467173563504662
3.6436436436436437 -0.017651513645560668
3.662662662662663 -0.017834782993103565
3.681681681681682 -0.01801699306873189
3.700700700700701 -0.018198155151163298
3.71971971971972 -0.018378280349549858
3.738738738738739 -0.018557379599924984
3.757757757757758 -0.01873546367007553
3.776776776776777 -0.018912543164516266
3.795795795795796 -0.01908862852798615
3.814814814814815 -0.019263730046841343
3.8338338338338342 -0.019437857850474055
3.852852852852853 -0.019611021919639454
3.871871871871872 -0.019783232087205227
3.890890890890891 -0.019954498037300455
3.90990990990991 -0.02012482931376594
3.9289289289289293 -0.020294235319789383
3.9479479479479482 -0.020462725320611108
3.966966966966967 -0.02063030844650704
3.985985985985986 -0.020796993697303395
4.005005005005005 -0.020962789942482685
4.024024024024024 -0.02112770592275351
4.043043043043044 -0.021291750256797276
4.062062062062062 -0.021454931436941632
4.081081081081081 -0.021617257840999382
4.1001001001001 -0.02177873772312708
4.119119119119119 -0.021939379224703737
4.138138138138139 -0.022099190374004984
4.157157157157157 -0.02225817908430902
4.176176176176177 -0.02241635316385937
4.195195195195195 -0.022573720311115847
4.2142142142142145 -0.022730288116729697
4.233233233233234 -0.0228860640725925
4.252252252252252 -0.023041055565159646
4.271271271271272 -0.0231952698809538
4.29029029029029 -0.023348714210726706
4.3093093093093096 -0.02350139564617859
4.328328328328329 -0.023653321185204385
4.347347347347347 -0.023804497730293778
4.366366366366367 -0.02395493209846583
4.385385385385385 -0.024104631010549826
4.404404404404405 -0.024253601100187677
4.423423423423424 -0.024401848918128355
4.442442442442443 -0.02454938092586731
4.461461461461462 -0.024696203499636887
4.48048048048048 -0.024842322938010725
4.4994994994995 -0.02498774545664717
4.518518518518519 -0.02513247718778039
4.537537537537538 -0.02527652419136367
4.556556556556557 -0.025419892445808112
4.575575575575575 -0.02556258785535881
4.594594594594595 -0.025704616250210394
4.613613613613614 -0.02584598338570096
4.6326326326326335 -0.025986694945240196
4.651651651651652 -0.02612675654400587
4.67067067067067 -0.026266173724189518
4.68968968968969 -0.026404951961655765
4.708708708708709 -0.02654309666259666
4.7277277277277285 -0.02668061316942774
4.746746746746747 -0.026817506756525
4.7657657657657655 -0.026953782636119555
4.784784784784785 -0.027089445955497254
4.803803803803804 -0.027224501802123574
4.822822822822824 -0.027358955198294038
4.841841841841842 -0.027492811110319815
4.8608608608608606 -0.027626074443108578
4.87987987987988 -0.027758750041967678
4.898898898898899 -0.027890842695286272
4.917917917917919 -0.028022357138097642
4.936936936936937 -0.02815329804383046
4.9559559559559565 -0.02828367003881513
4.974974974974975 -0.028413477685394317
4.993993993993994 -0.02854272550081316
5.013013013013014 -0.02867141794707337
5.032032032032032 -0.028799559433564104
5.051051051051052 -0.028927154322395288
5.07007007007007 -0.029054206921434178
5.089089089089089 -0.029180721491401357
5.108108108108109 -0.02930670224415169
5.127127127127127 -0.029432153341792777
5.146146146146147 -0.02955707890396786
5.165165165165165 -0.029681482998801745
5.1841841841841845 -0.029805369654803265
5.203203203203204 -0.029928742846127926
5.222222222222222 -0.03005160651108124
5.241241241241242 -0.030173964541043347
5.26026026026026 -0.03029582078416762
5.2792792792792795 -0.030417179045374665
5.298298298298299 -0.030538043089227085
5.317317317317317 -0.03065841663801691
5.336336336336337 -0.030778303374680488
5.355355355355356 -0.030897706939872316
5.374374374374375 -0.031016630935866568
5.393393393393394 -0.031135078927591958
5.412412412412412 -0.03125305443967066
5.431431431431432 -0.03137056095637922
5.450450450450451 -0.03148760193072167
5.46946946946947 -0.0316041807723656
5.488488488488489 -0.031720300863931544
5.5075075075075075 -0.031835965541627764
5.526526526526527 -0.03195117810954337
5.545545545545546 -0.032065941840831114
5.564564564564565 -0.032180259973670494
5.583583583583584 -0.032294135707025606
5.602602602602603 -0.03240757221124241
5.621621621621622 -0.03252057262288455
5.640640640640641 -0.032633140048028336
5.65965965965966 -0.032745277553686614
5.678678678678679 -0.032856988183040364
5.6976976976976985 -0.032968274943632886
5.716716716716717 -0.033079140810682806
5.735735735735736 -0.03318958873942324
5.754754754754755 -0.03329962164309741
5.773773773773774 -0.033409242408531464
5.792792792792794 -0.033518453897517175
5.811811811811812 -0.03362725893795754
5.830830830830831 -0.033735660334216155
5.84984984984985 -0.033843660857030555
5.868868868868869 -0.03395126325634509
5.887887887887889 -0.034058470249995726
5.906906906906907 -0.034165284528485024
5.9259259259259265 -0.03427170875638097
5.944944944944945 -0.0343777455749637
5.963963963963964 -0.03448339759773894
5.982982982982984 -0.0345886674106414
6.002002002002002 -0.034693557577113565
6.0210210210210215 -0.03479807063233925
6.04004004004004 -0.034902209094500175
6.059059059059059 -0.035005975444297566
6.078078078078079 -0.035109372154705665
6.097097097097097 -0.035212401660512566
6.116116116116117 -0.03531506638088405
6.135135135135136 -0.03541736871107473
6.1541541541541545 -0.03551931102404851
6.173173173173174 -0.03562089566574064
6.192192192192192 -0.03572212496175481
6.211211211211212 -0.03582300122301407
6.230230230230231 -0.03592352672812482
6.2492492492492495 -0.03602370373923339
6.268268268268269 -0.03612353449734379
6.287287287287287 -0.03622302122408175
6.306306306306307 -0.03632216611420963
6.325325325325326 -0.036420971352032594
6.344344344344345 -0.0365194390892189
6.363363363363364 -0.0366175714707542
6.382382382382382 -0.036715370609890635
6.401401401401402 -0.03681283861304585
6.420420420420421 -0.03690997755310166
6.43943943943944 -0.03700678949731678
6.458458458458459 -0.03710327648175704
6.477477477477478 -0.03719944053678684
6.496496496496497 -0.037295283666872486
6.515515515515516 -0.037390807856642505
6.534534534534535 -0.03748601507717955
6.553553553553554 -0.03758090728248459
6.572572572572573 -0.03767548640580018
6.591591591591592 -0.037769754367455693
6.610610610610611 -0.03786371306251801
6.62962962962963 -0.03795736437595068
6.648648648648649 -0.038050710182031766
6.6676676676676685 -0.03814375231998715
6.686686686686687 -0.0382364926300606
6.705705705705706 -0.038328932930716014
6.724724724724725 -0.03842107502376105
6.743743743743744 -0.03851292069360121
6.762762762762764 -0.03860447171255291
6.781781781781782 -0.038695729837144754
6.800800800800801 -0.03878669680891847
6.81981981981982 -0.03887737434751293
6.838838838838839 -0.038967764168482105
6.857857857857859 -0.03905786796719285
6.876876876876877 -0.03914768742428332
6.8958958958958965 -0.03923722420654163
6.914914914914916 -0.039326479971016626
6.933933933933934 -0.039415456350004374
6.952952952952954 -0.0395041549710575
6.971971971971972 -0.03959257744519026
6.9909909909909915 -0.03968072537428116
7.010010010010011 -0.0397686003357913
7.029029029029029 -0.0398562039048532
7.048048048048049 -0.039943537637360665
7.067067067067067 -0.04003060307912967
7.086086086086087 -0.0401174017636661
7.105105105105106 -0.040203935209854075
7.124124124124124 -0.04029020491788274
7.143143143143144 -0.04037621239395692
7.162162162162162 -0.040461959112557816
7.181181181181182 -0.04054744654280529
7.200200200200201 -0.040632676148001395
7.2192192192192195 -0.040717649369582
7.238238238238239 -0.040802367640189574
7.257257257257257 -0.040886832388423
7.276276276276277 -0.04097104502080495
7.295295295295296 -0.04105500693862979
7.314314314314315 -0.041138719530423334
7.333333333333334 -0.04122218417131057
7.352352352352353 -0.04130540222958992
7.371371371371372 -0.04138837506263865
7.390390390390391 -0.041471104007251236
7.40940940940941 -0.04155359040626028
7.428428428428429 -0.04163583557530842
7.447447447447448 -0.04171784083328281
7.466466466466467 -0.041799607476119466
7.485485485485486 -0.041881136798320145
7.504504504504505 -0.041962430083266805
7.523523523523524 -0.042043488604545126
7.542542542542543 -0.042124313621614756
7.561561561561562 -0.04220490638299346
7.580580580580581 -0.042285268135269255
7.5995995995996 -0.042365400105472156
7.618618618618619 -0.04244530352929862
7.6376376376376385 -0.042524979604421725
7.656656656656657 -0.0426044295459084
7.675675675675676 -0.04268365454908854
7.694694694694695 -0.0427626557887793
7.713713713713714 -0.04284143445223498
7.7327327327327335 -0.04291999170530389
7.751751751751752 -0.04299832870964501
7.770770770770771 -0.043076446604259216
7.789789789789791 -0.04315434653702477
7.808808808808809 -0.04323202964229672
7.827827827827829 -0.04330949704643253
7.846846846846847 -0.04338674986119165
7.8658658658658664 -0.04346378918929905
7.884884884884886 -0.04354061613848095
7.903903903903904 -0.04361723178799973
7.922922922922924 -0.04369363723585645
7.941941941941942 -0.043769833544301834
7.9609609609609615 -0.04384582178943955
7.979979979979981 -0.04392160302309178
7.998998998998999 -0.043997178293290806
8.018018018018019 -0.044072548652534876
8.037037037037038 -0.04414771513177923
8.056056056056057 -0.04422267876133337
8.075075075075077 -0.04429744055100496
8.094094094094094 -0.04437200152437651
8.113113113113114 -0.04444636268371985
8.132132132132133 -0.04452052502911491
8.15115115115115 -0.04459448954930759
8.17017017017017 -0.04466825722786988
8.18918918918919 -0.04474182904284996
8.208208208208209 -0.044815205959651494
8.227227227227228 -0.044888388955386826
8.246246246246248 -0.044961378957554615
8.265265265265267 -0.04503417694767878
8.284284284284285 -0.045106783843062936
8.303303303303304 -0.04517920058723543
8.322322322322323 -0.04525142811560945
8.34134134134134 -0.04532346734577114
8.36036036036036 -0.04539531918851
8.37937937937938 -0.04546698455684772
8.398398398398399 -0.045538464356418645
8.417417417417418 -0.0456097594732352
8.436436436436438 -0.04568087081349334
8.455455455455457 -0.04575179925119968
8.474474474474475 -0.045822545653626146
8.493493493493494 -0.045893110917189034
8.512512512512513 -0.04596349588784479
8.531531531531531 -0.046033701437688646
8.55055055055055 -0.04610372840170876
8.56956956956957 -0.04617357764803909
8.588588588588589 -0.046243250011813675
8.607607607607608 -0.046312746323973836
8.626626626626628 -0.04638206741845838
8.645645645645647 -0.04645121411953976
8.664664664664667 -0.04652018724643597
8.683683683683684 -0.04658898761047209
8.702702702702704 -0.046657616022305504
8.721721721721721 -0.04672607328406786
8.74074074074074 -0.04679436018384636
8.75975975975976 -0.04686247752607112
8.77877877877878 -0.04693042609547815
8.797797797797799 -0.04699820666685417
8.816816816816818 -0.047065820015068954
8.835835835835837 -0.04713326691750211
8.854854854854857 -0.04720054813021876
8.873873873873874 -0.04726766442167618
8.892892892892894 -0.047334616538284274
8.911911911911913 -0.04740140524642572
8.93093093093093 -0.04746803127373464
8.94994994994995 -0.04753449536459384
8.96896896896897 -0.04760079826140726
8.987987987987989 -0.04766694068533461
9.007007007007008 -0.04773292336294785
9.026026026026027 -0.047798747026167654
9.045045045045045 -0.04786441237364564
9.064064064064064 -0.04792992013070277
9.083083083083084 -0.04799527099975104
9.102102102102103 -0.04806046568191058
9.121121121121122 -0.04812550487122755
9.14014014014014 -0.048190389268402245
9.15915915915916 -0.04825511955533296
9.178178178178179 -0.04831969642575604
9.197197197197198 -0.048384120542563136
9.216216216216218 -0.04844839259711317
9.235235235235235 -0.04851251325790418
9.254254254254255 -0.04857648317566579
9.273273273273274 -0.048640303040892924
9.292292292292293 -0.04870397347956504
9.311311311311313 -0.048767495171656045
9.33033033033033 -0.04883086875801412
9.34934934934935 -0.048894094874817856
9.368368368368369 -0.04895717418594017
9.387387387387388 -0.0490201072999604
9.406406406406408 -0.04908289487055209
9.425425425425425 -0.04914553752819126
9.444444444444445 -0.0492080358855182
9.463463463463464 -0.04927039057319038
9.482482482482483 -0.049332602200532344
9.501501501501503 -0.04939467139467138
9.52052052052052 -0.04945659875778666
9.53953953953954 -0.049518384894170486
9.558558558558559 -0.04958003041322073
9.577577577577578 -0.0496415359014267
9.596596596596598 -0.04970290196230834
9.615615615615617 -0.04976412918842943
9.634634634634635 -0.049825218170446856
9.653653653653654 -0.04988616947797528
9.672672672672673 -0.04994698370660777
9.691691691691693 -0.05000766142412366
9.710710710710712 -0.05006820321459288
9.72972972972973 -0.05012860963355198
9.74874874874875 -0.05018888125893664
9.767767767767769 -0.05024901864924755
9.786786786786788 -0.050309022359296074
9.805805805805807 -0.0503688929432595
9.824824824824825 -0.05042863097422895
9.843843843843844 -0.05048823697192498
9.862862862862864 -0.0505477115140322
9.881881881881883 -0.05060705512423028
9.900900900900902 -0.05066626834770699
9.91991991991992 -0.05072535170792461
9.93893893893894 -0.05078430574976281
9.957957957957959 -0.05084313100943186
9.976976976976978 -0.05090182800398532
9.995995995995997 -0.05096039726145643
10.015015015015015 -0.05101883929016118
10.034034034034034 -0.051077154636568756
10.053053053053054 -0.05113534377903445
10.072072072072073 -0.05119340724749072
10.091091091091092 -0.051251345558309735
10.11011011011011 -0.051309159206915284
10.12912912912913 -0.05136684868475802
10.148148148148149 -0.05142441451080343
10.167167167167168 -0.05148185717187609
10.186186186186188 -0.05153917716447359
10.205205205205205 -0.05159637497703373
10.224224224224224 -0.05165345108963926
10.243243243243244 -0.051710406009653986
10.262262262262263 -0.05176724021085513
10.281281281281283 -0.05182395414711896
10.3003003003003 -0.051880548317331826
10.31931931931932 -0.05193702320413457
10.338338338338339 -0.05199337926983161
10.357357357357358 -0.05204961697424759
10.376376376376378 -0.052105736793032015
10.395395395395397 -0.05216173918450334
10.414414414414415 -0.0522176246077897
10.433433433433434 -0.05227339353022101
10.452452452452453 -0.052329046397359164
10.471471471471473 -0.052384583662584
10.490490490490492 -0.052440005787153326
10.50950950950951 -0.05249531320227005
10.528528528528529 -0.05255050636557196
10.547547547547548 -0.052605585711780284
10.566566566566568 -0.05266055169056835
10.585585585585587 -0.052715404716615816
10.604604604604605 -0.0527701452501152
10.623623623623624 -0.052824773719837154
10.642642642642643 -0.05287929053409482
10.661661661661663 -0.05293369615860741
10.680680680680682 -0.0529879909798652
10.6996996996997 -0.053042175453514
10.71871871871872 -0.05309624997083437
10.737737737737739 -0.053150214972787185
10.756756756756758 -0.05320407085900808
10.775775775775777 -0.053257818059068734
10.794794794794795 -0.053311456976630256
10.813813813813814 -0.053364988021145254
10.832832832832834 -0.05341841159165689
10.851851851851853 -0.05347172810093537
10.870870870870872 -0.05352493796338134
10.88988988988989 -0.05357804156213744
10.90890890890891 -0.05363103928957261
10.927927927927929 -0.05368393155565196
10.946946946946948 -0.053736718759107016
10.965965965965967 -0.053789401282981764
10.984984984984985 -0.053841979506766696
11.004004004004004 -0.05389445383563943
11.023023023023024 -0.05394682464185668
11.042042042042043 -0.053999092310580615
11.061061061061062 -0.054051257227280824
11.08008008008008 -0.0541033197734023
11.0990990990991 -0.054155280321904614
11.118118118118119 -0.054207139249910885
11.137137137137138 -0.05425889693007488
11.156156156156158 -0.05431055372606808
11.175175175175177 -0.05436211002274863
11.194194194194194 -0.054413566174141864
11.213213213213214 -0.054464922537787425
11.232232232232233 -0.05451617950107332
11.251251251251253 -0.05456733740676378
11.270270270270272 -0.05461839661846468
11.28928928928929 -0.05466935748537463
11.308308308308309 -0.05472022038207172
11.327327327327328 -0.05477098565968938
11.346346346346348 -0.054821653649871904
11.365365365365367 -0.054872224727445656
11.384384384384385 -0.05492269922065643
11.403403403403404 -0.05497307749650135
11.422422422422423 -0.0550233598656496
11.441441441441443 -0.05507354670484285
11.460460460460462 -0.05512363834783407
11.47947947947948 -0.05517363510756301
11.498498498498499 -0.05522353735894117
11.517517517517518 -0.05527334541923351
11.536536536536538 -0.05532305962144246
11.555555555555557 -0.05537268029583978
11.574574574574575 -0.055422207783910854
11.593593593593594 -0.05547164239609126
11.612612612612613 -0.05552098448675177
11.631631631631633 -0.05557023435056793
11.650650650650652 -0.05561939234037622
11.66966966966967 -0.0556684587534865
11.68868868868869 -0.05571743393130682
11.707707707707709 -0.055766318183050695
11.726726726726728 -0.0558151118092409
11.745745745745747 -0.05586381516450617
11.764764764764765 -0.055912428517392226
11.783783783783784 -0.05596095220009753
11.802802802802804 -0.05600938655565488
11.821821821821823 -0.0560577318396783
11.840840840840842 -0.056105988406300794
11.85985985985986 -0.05615415651171779
11.87887887887888 -0.0562022364963021
11.897897897897899 -0.056250228646363615
11.916916916916918 -0.056298133298233854
11.935935935935937 -0.0563459507084626
11.954954954954957 -0.056393681193519396
11.973973973973974 -0.05644132505994667
11.992992992992994 -0.05648888257871784
12.012012012012013 -0.05653635405589949
12.031031031031032 -0.05658373979739631
12.050050050050052 -0.056631040083223616
12.06906906906907 -0.056678255197896266
12.088088088088089 -0.05672538544076455
12.107107107107108 -0.05677243108991456
12.126126126126128 -0.0568193924433705
12.145145145145147 -0.05686626976191694
12.164164164164164 -0.05691306334177354
12.183183183183184 -0.05695977347832648
12.202202202202203 -0.057006400423828735
12.221221221221223 -0.057052944466034816
12.240240240240242 -0.05709940589686621
12.25925925925926 -0.05714578500175646
12.278278278278279 -0.05719208199524145
12.297297297297298 -0.057238297223774715
12.316316316316318 -0.05728443092003266
12.335335335335337 -0.057330483346885536
12.354354354354355 -0.05737645480332207
12.373373373373374 -0.057422345521519175
12.392392392392393 -0.057468155807719246
12.411411411411413 -0.05751388588990711
12.430430430430432 -0.05755953607047229
12.44944944944945 -0.05760510656179618
12.468468468468469 -0.057650597678544135
12.487487487487488 -0.057696009650366864
12.506506506506508 -0.05774134274308759
12.525525525525527 -0.05778659721451357
12.544544544544545 -0.057831773325446256
12.563563563563564 -0.0578768713340542
12.582582582582583 -0.057921891461845926
12.601601601601603 -0.05796683402349834
12.620620620620622 -0.05801169920062921
12.63963963963964 -0.05805648729086976
12.65865865865866 -0.05810119853779788
12.677677677677679 -0.05814583317024041
12.696696696696698 -0.05819039145388552
12.715715715715717 -0.058234873628193684
12.734734734734735 -0.05827927993491633
12.753753753753754 -0.05832361061810462
12.772772772772774 -0.05836786592993917
12.791791791791793 -0.058412046101456505
12.810810810810812 -0.05845615138338964
12.829829829829832 -0.058500181993240946
12.84884884884885 -0.05854413819769766
12.867867867867869 -0.05858802018846376
12.886886886886888 -0.05863182826003219
12.905905905905907 -0.05867556260173215
12.924924924924927 -0.05871922347620731
12.943943943943944 -0.05876281108792997
12.962962962962964 -0.058806325709220036
12.981981981981983 -0.058849767529602304
13.001001001001002 -0.058893136782252914
13.020020020020022 -0.05893643373244972
13.03903903903904 -0.05897965856773649
13.058058058058059 -0.05902281151956748
13.077077077077078 -0.059065892826978605
13.096096096096097 -0.05910890271809052
13.115115115115117 -0.05915184139746171
13.134134134134134 -0.05919470908303237
13.153153153153154 -0.059237506031306036
13.172172172172173 -0.05928023243132213
13.191191191191193 -0.059322888510463856
13.210210210210212 -0.059365474497166504
13.22922922922923 -0.05940799058288879
13.248248248248249 -0.0594504369913616
13.267267267267268 -0.05949281394717815
13.286286286286288 -0.05953512168859085
13.305305305305307 -0.05957736037140496
13.324324324324325 -0.05961953026072592
13.343343343343344 -0.05966163153248624
13.362362362362363 -0.059703664427465
13.381381381381383 -0.05974562912877776
13.400400400400402 -0.059787525845670375
13.41941941941942 -0.05982935482045865
13.438438438438439 -0.0598711161977423
13.457457457457458 -0.05991281024007983
13.476476476476478 -0.05995443711184309
13.495495495495497 -0.05999599705655259
13.514514514514515 -0.060037490251804715
13.533533533533534 -0.06007891688824765
13.552552552552553 -0.060120277216559215
13.571571571571573 -0.060161571367143424
13.590590590590592 -0.06020279959731595
13.609609609609612 -0.06024396207035884
13.62862862862863 -0.06028505900985978
13.647647647647648 -0.060326090591840825
13.666666666666668 -0.060367057025826315
13.685685685685687 -0.06040795850057318
13.704704704704707 -0.060448795197441535
13.723723723723724 -0.06048956733845326
13.742742742742744 -0.060530275090150715
13.761761761761763 -0.06057091865974221
13.780780780780782 -0.060611498240052714
13.799799799799802 -0.06065201400928372
13.81881881881882 -0.06069246615871182
13.837837837837839 -0.060732854885834936
13.856856856856858 -0.060773180359269124
13.875875875875877 -0.06081344278882539
13.894894894894897 -0.06085364234114529
13.913913913913914 -0.060893779217136845
13.932932932932934 -0.06093385359546122
13.951951951951953 -0.060973865653583675
13.970970970970972 -0.061013815582083464
13.989989989989992 -0.061053703534427906
14.00900900900901 -0.061093529749090714
14.028028028028029 -0.06113329437705531
14.047047047047048 -0.06117299758209105
14.066066066066067 -0.06121263955549536
14.085085085085087 -0.061252220487262365
14.104104104104104 -0.06129174053668823
14.123123123123124 -0.06133119987598687
14.142142142142143 -0.061370598705211665
14.161161161161163 -0.06140993719345991
14.180180180180182 -0.06144921547092319
14.1991991991992 -0.06148843377716831
14.218218218218219 -0.061527592268619674
14.237237237237238 -0.06156669109214152
14.256256256256258 -0.06160573042243897
14.275275275275277 -0.06164471044737624
14.294294294294295 -0.06168363133790661
14.313313313313314 -0.061722493240187554
14.332332332332333 -0.06176129634363395
14.351351351351353 -0.06180004082813642
14.370370370370372 -0.06183872681796307
14.38938938938939 -0.06187735450371287
14.408408408408409 -0.061915924073965456
14.427427427427428 -0.06195443566119116
14.446446446446448 -0.06199288944929654
14.465465465465467 -0.062031285557831606
14.484484484484486 -0.0620696242124317
14.503503503503504 -0.062107905543165504
14.522522522522523 -0.062146129716328685
14.541541541541543 -0.062184296903513625
14.560560560560562 -0.062222407242218725
14.579579579579582 -0.06226046092232593
14.598598598598599 -0.06229845806783474
14.617617617617618 -0.062336398863177794
14.636636636636638 -0.062374283466305885
14.655655655655657 -0.06241211200822391
14.674674674674677 -0.062449884672908434
14.693693693693694 -0.062487601609437476
14.712712712712714 -0.06252526296376329
14.731731731731733 -0.06256286889483675
14.750750750750752 -0.06260041957479068
14.769769769769772 -0.06263791512386771
14.78878878878879 -0.06267535571592434
14.807807807807809 -0.06271274148898393
14.826826826826828 -0.06275007262694865
14.845845845845847 -0.06278734923646262
14.864864864864867 -0.06282457150299617
14.883883883883884 -0.06286173955087065
14.902902902902904 -0.06289885354222674
14.921921921921923 -0.06293591363581247
14.940940940940942 -0.06297291997851637
14.959959959959962 -0.0630098726799797
14.97897897897898 -0.06304677190467747
14.997997997997999 -0.06308361785580252
15.017017017017018 -0.06312041059786891
15.036036036036037 -0.06315715030108696
15.055055055055057 -0.06319383714913998
15.074074074074074 -0.06323047122823414
15.093093093093094 -0.06326705273138314
15.112112112112113 -0.06330358175360165
15.131131131131133 -0.06334005846290788
15.150150150150152 -0.06337648302352786
15.16916916916917 -0.06341285551774939
15.188188188188189 -0.06344917611867687
15.207207207207208 -0.06348544499557132
15.226226226226228 -0.06352166226126407
15.245245245245247 -0.06355782803272753
15.264264264264266 -0.06359394245752939
15.283283283283284 -0.06363000570540503
15.302302302302303 -0.0636660178977684
15.321321321321323 -0.06370197914245848
15.340340340340342 -0.06373788961367957
15.359359359359361 -0.06377374941004632
15.378378378378379 -0.06380955871468383
15.397397397397398 -0.06384531765269522
15.416416416416418 -0.06388102629033257
15.435435435435437 -0.06391668484184546
15.454454454454456 -0.06395229341797601
15.473473473473474 -0.06398785212435604
15.492492492492493 -0.06402336110696816
15.511511511511513 -0.0640588205252908
15.530530530530532 -0.06409423047000498
15.549549549549551 -0.06412959108143282
15.568568568568569 -0.0641649025041692
15.587587587587588 -0.06420016485013216
15.606606606606608 -0.06423537828148398
15.625625625625627 -0.06427054288122278
15.644644644644647 -0.0643056588011442
15.663663663663664 -0.06434072617868936
15.682682682682684 -0.06437574510857366
15.701701701701703 -0.06441071575498364
15.720720720720722 -0.06444563821112767
15.739739739739742 -0.06448051262110041
15.75875875875876 -0.06451533912369858
15.777777777777779 -0.06455011780480105
15.796796796796798 -0.06458484881098636
15.815815815815817 -0.06461953226433384
15.834834834834837 -0.06465416829081716
15.853853853853854 -0.06468875699149354
15.872872872872874 -0.06472329854818706
15.891891891891893 -0.06475779300221454
15.910910910910912 -0.0647922405238929
15.929929929929932 -0.06482664122956822
15.94894894894895 -0.0648609952393657
15.967967967967969 -0.06489530265763607
15.986986986986988 -0.0649295636021531
16.006006006006007 -0.06496377822392724
16.025025025025027 -0.06499794660906666
16.044044044044046 -0.06503206890637736
16.063063063063062 -0.06506614516957393
16.08208208208208 -0.06510017561443751
16.1011011011011 -0.06513416028209726
16.12012012012012 -0.06516809929647424
16.13913913913914 -0.06520199279527128
16.15815815815816 -0.06523584087986428
16.177177177177178 -0.06526964369542104
16.196196196196198 -0.06530340132030851
16.215215215215217 -0.06533711386649149
16.234234234234236 -0.06537078149014633
16.253253253253256 -0.06540440425978841
16.272272272272275 -0.06543798228784128
16.291291291291294 -0.06547151574153479
16.310310310310314 -0.0655050046688897
16.329329329329333 -0.06553844922380356
16.34834834834835 -0.06557184950211883
16.36736736736737 -0.06560520562372338
16.386386386386388 -0.06563851766013717
16.405405405405407 -0.0656717857692416
16.424424424424426 -0.06570501007110574
16.443443443443442 -0.06573819060553684
16.46246246246246 -0.06577132753054951
16.48148148148148 -0.06580442096595798
16.5005005005005 -0.06583747099284512
16.51951951951952 -0.06587047771656321
16.53853853853854 -0.06590344126702355
16.55755755755756 -0.06593636170321726
16.576576576576578 -0.06596923922572348
16.595595595595597 -0.06600207384678364
16.614614614614617 -0.06603486570973963
16.633633633633636 -0.06606761491857
16.652652652652655 -0.06610032158053081
16.671671671671675 -0.06613298579535137
16.690690690690694 -0.06616560768766208
16.709709709709713 -0.0661981873093895
16.72872872872873 -0.06623072479151934
16.74774774774775 -0.06626322030133036
16.766766766766768 -0.06629567382357943
16.785785785785787 -0.06632808553187847
16.804804804804807 -0.06636045555968248
16.823823823823826 -0.06639278390022318
16.842842842842842 -0.06642507074827006
16.86186186186186 -0.06645731620268439
16.88088088088088 -0.06648952030972713
16.8998998998999 -0.06652168319641444
16.91891891891892 -0.0665538049819446
16.93793793793794 -0.06658588572140842
16.956956956956958 -0.06661792557389029
16.975975975975977 -0.06664992457794935
16.994994994994997 -0.06668188286513815
17.014014014014016 -0.06671380050228967
17.033033033033036 -0.06674567766140338
17.052052052052055 -0.06677751435848228
17.07107107107107 -0.06680931073755936
17.09009009009009 -0.06684106687732388
17.10910910910911 -0.06687278283624884
17.12812812812813 -0.066904458802262
17.147147147147148 -0.06693609481688129
17.166166166166168 -0.06696769094719365
17.185185185185187 -0.06699924734430754
17.204204204204206 -0.06703076404629446
17.223223223223226 -0.06706224122209309
17.242242242242245 -0.06709367892716736
17.261261261261264 -0.06712507719596847
17.28028028028028 -0.0671564362183312
17.2992992992993 -0.06718775602264843
17.31831831831832 -0.06721903675789978
17.33733733733734 -0.06725027846965659
17.356356356356358 -0.0672814812653546
17.375375375375377 -0.06731264519575911
17.394394394394396 -0.0673437704216889
17.413413413413416 -0.06737485703553345
17.432432432432435 -0.06740590506033495
17.451451451451454 -0.06743691461766282
17.47047047047047 -0.0674678858442802
17.48948948948949 -0.06749881873477248
17.50850850850851 -0.06752971346773626
17.52752752752753 -0.06756057010362035
17.546546546546548 -0.0675913887175231
17.565565565565567 -0.06762216939936286
17.584584584584587 -0.06765291221722997
17.603603603603606 -0.06768361732787345
17.622622622622625 -0.0677142847680306
17.641641641641645 -0.06774491462609558
17.66066066066066 -0.06777550700552981
17.67967967967968 -0.06780606197533623
17.6986986986987 -0.06783657965684045
17.71771771771772 -0.06786706007437923
17.736736736736738 -0.06789750339213266
17.755755755755757 -0.06792790963949516
17.774774774774777 -0.06795827889828435
17.793793793793796 -0.0679886112781452
17.812812812812815 -0.06801890687889794
17.831831831831835 -0.0680491657650257
17.85085085085085 -0.06807938799065158
17.86986986986987 -0.0681095737014524
17.88888888888889 -0.06813972291840731
17.90790790790791 -0.06816983580542063
17.926926926926928 -0.06819991234980677
17.945945945945947 -0.06822995269505883
17.964964964964967 -0.06825995689737735
17.983983983983986 -0.06828992506700726
18.003003003003005 -0.06831985729100556
18.022022022022025 -0.06834975358085807
18.04104104104104 -0.06837961409337304
18.06006006006006 -0.06840943888393342
18.07907907907908 -0.06843922803633515
18.0980980980981 -0.06846898163687734
18.117117117117118 -0.06849869973479522
18.136136136136138 -0.0685283824210868
18.155155155155157 -0.06855802982905027
18.174174174174176 -0.06858764198865824
18.193193193193196 -0.06861721895843798
18.212212212212215 -0.06864676087918636
18.231231231231234 -0.06867626777427391
18.25025025025025 -0.06870573976280789
18.26926926926927 -0.06873517688597167
18.28828828828829 -0.06876457926784155
18.30730730730731 -0.06879394692717353
18.326326326326328 -0.06882327999288262
18.345345345345347 -0.06885257850165002
18.364364364364366 -0.06888184256016017
18.383383383383386 -0.06891107226406798
18.402402402402405 -0.06894026765678715
18.421421421421424 -0.0689694287699826
18.44044044044044 -0.06899855578845451
18.45945945945946 -0.06902764869357123
18.47847847847848 -0.06905670766152255
18.4974974974975 -0.06908573262239998
18.516516516516518 -0.06911472375708713
18.535535535535537 -0.06914368118017916
18.554554554554556 -0.06917260481350848
18.573573573573576 -0.06920149483146412
18.592592592592595 -0.0692303513134834
18.611611611611615 -0.0692591742850443
18.63063063063063 -0.069287963942473
18.64964964964965 -0.06931672020295951
18.66866866866867 -0.06934544321094496
18.68768768768769 -0.0693741330143827
18.706706706706708 -0.06940278973432981
18.725725725725727 -0.06943141343741627
18.744744744744747 -0.06946000410657355
18.763763763763766 -0.06948856188372093
18.782782782782785 -0.06951708685612215
18.801801801801805 -0.06954557909893558
18.82082082082082 -0.06957403863171469
18.83983983983984 -0.0696024655625021
18.85885885885886 -0.06963085992925863
18.87787787787788 -0.06965922188811216
18.896896896896898 -0.06968755139397953
18.915915915915917 -0.0697158485781657
18.934934934934937 -0.06974411347208195
18.953953953953956 -0.069772346255731
18.972972972972975 -0.06980054684723716
18.991991991991995 -0.06982871543098856
19.011011011011014 -0.06985685203180547
19.03003003003003 -0.06988495669096745
19.04904904904905 -0.06991302951099518
19.06806806806807 -0.06994107055206686
19.087087087087088 -0.06996907993606924
19.106106106106107 -0.06999705759277444
19.125125125125127 -0.07002500378284471
19.144144144144146 -0.0700529183796221
19.163163163163166 -0.07008080157330865
19.182182182182185 -0.07010865337586078
19.201201201201204 -0.07013647387647193
19.22022022022022 -0.0701642632120921
19.23923923923924 -0.07019202130916377
19.25825825825826 -0.07021974830841507
19.27727727727728 -0.07024744429206095
19.296296296296298 -0.0702751092830951
19.315315315315317 -0.07030274336751183
19.334334334334336 -0.07033034661805979
19.353353353353356 -0.07035791906313194
19.372372372372375 -0.07038546084107711
19.391391391391394 -0.07041297198424334
19.41041041041041 -0.07044045251101985
19.42942942942943 -0.07046790253480856
19.44844844844845 -0.07049532209325052
19.46746746746747 -0.07052271127259832
19.486486486486488 -0.07055007014553313
19.505505505505507 -0.0705773987394556
19.524524524524526 -0.07060469716218867
19.543543543543546 -0.07063196542896419
19.562562562562565 -0.07065920363567071
19.581581581581585 -0.07068641180092916
19.6006006006006 -0.07071359004033784
19.61961961961962 -0.07074073839201714
19.63863863863864 -0.07076785694370621
19.65765765765766 -0.07079494570502623
19.676676676676678 -0.07082200479942882
19.695695695695697 -0.07084903425612171
19.714714714714717 -0.07087603415424218
19.733733733733736 -0.07090300451014772
19.752752752752755 -0.0709299454551702
19.771771771771775 -0.07095685694417794
19.790790790790794 -0.07098373917734122
19.80980980980981 -0.07101059208018254
19.82882882882883 -0.07103741584073256
19.84784784784785 -0.07106421042019304
19.866866866866868 -0.07109097591222255
19.885885885885887 -0.07111771233009304
19.904904904904907 -0.07114441987021008
19.923923923923926 -0.0711710984503533
19.942942942942945 -0.07119774817138352
19.961961961961965 -0.0712243691695747
19.980980980980984 -0.07125096135007067
20.0 -0.07127752490258982
