# Supplementary material for: Multi-criteria group decision making based on Archimedean power partitioned Muirhead mean operators of q-rung orthopair fuzzy numbers
Source: PLoS One. 2019 Sep 5;14(9):e0221759. doi: 10.1371/journal.pone.0221759 (PMC6728046; doi:10.1371/journal.pone.0221759)
Supplement: S2 File — https://github.com/YuchuChingQin/AOsOfqROFNsForMCGDM. (ZIP) [file pone.0221759.s002.zip › AOsOfqROFNs/FF4.txt]

1.0 NaN
1.019019019019019 -0.07904211470539388
1.038038038038038 -0.07990451266107565
1.057057057057057 -0.08075109983657522
1.0760760760760761 -0.0815824268103155
1.095095095095095 -0.08239901592075374
1.1141141141141142 -0.08320136314255189
1.1331331331331331 -0.08398993984554029
1.1521521521521523 -0.08476519441154257
1.1711711711711712 -0.08552755369687232
1.1901901901901901 -0.08627742439360186
1.2092092092092093 -0.08701519429365165
1.2282282282282282 -0.08774123342813928
1.2472472472472473 -0.08845589516504263
1.2662662662662663 -0.08915951716556253
1.2852852852852852 -0.08985242232694352
1.3043043043043043 -0.0905349196265905
1.3233233233233235 -0.09120730490765802
1.3423423423423424 -0.09186986162283992
1.3613613613613613 -0.0925228615093178
1.3803803803803805 -0.09316656523315525
1.3993993993993994 -0.09380122298122778
1.4184184184184185 -0.09442707502453446
1.4374374374374375 -0.09504435221892779
1.4564564564564564 -0.0956532765053433
1.4754754754754755 -0.09625406136360254
1.4944944944944947 -0.09684691222780561
1.5135135135135136 -0.09743202689722263
1.5325325325325325 -0.09800959590073827
1.5515515515515514 -0.09857980285996404
1.5705705705705706 -0.09914282481042205
1.5895895895895897 -0.09969883251281941
1.6086086086086087 -0.10024799075755136
1.6276276276276276 -0.10079045862253008
1.6466466466466467 -0.10132638975343225
1.6656656656656659 -0.10185593259142567
1.6846846846846848 -0.10237923061747914
1.7037037037037037 -0.10289642256377451
1.7227227227227226 -0.10340764262575275
1.7417417417417418 -0.10391302065677344
1.760760760760761 -0.1044126823483072
1.7797797797797799 -0.10490674941532868
1.7987987987987988 -0.10539533975329643
1.817817817817818 -0.1058785676061337
1.8368368368368369 -0.10635654369700526
1.855855855855856 -0.10682937539990583
1.874874874874875 -0.10729716684391646
1.8938938938938938 -0.1077600190638934
1.912912912912913 -0.10821803010781073
1.9319319319319321 -0.10867129516423571
1.950950950950951 -0.10911990666521673
1.96996996996997 -0.10956395439423552
1.9889889889889891 -0.11000352558432308
2.008008008008008 -0.11043870501535252
2.027027027027027 -0.11086957510721451
2.046046046046046 -0.11129621600243719
2.065065065065065 -0.11171870565128572
2.0840840840840844 -0.1121371198855301
2.103103103103103 -0.11255153250966271
2.1221221221221223 -0.11296201534857278
2.141141141141141 -0.11336863834645897
2.16016016016016 -0.11377146960399864
2.1791791791791795 -0.11417057546148571
2.1981981981981984 -0.11456602054247891
2.2172172172172173 -0.11495786783959272
2.2362362362362362 -0.11534617873384517
2.255255255255255 -0.11573101308092196
2.2742742742742745 -0.11611242922924306
2.2932932932932935 -0.11649048410773652
2.3123123123123124 -0.11686523323793555
2.3313313313313317 -0.11723673079588123
2.3503503503503502 -0.11760502965539327
2.3693693693693696 -0.11797018142061208
2.3883883883883885 -0.11833223647623403
2.4074074074074074 -0.11869124402375783
2.426426426426427 -0.11904725211205036
2.4454454454454453 -0.11940030767607082
2.4644644644644647 -0.11975045656799843
2.4834834834834836 -0.12009774360229505
2.5025025025025025 -0.12044221257262225
2.521521521521522 -0.12078390629258001
2.5405405405405403 -0.12112286660980745
2.5595595595595597 -0.12145913444924941
2.5785785785785786 -0.121792749847843
2.5975975975975976 -0.12212375195051409
2.616616616616617 -0.12245217906036929
2.635635635635636 -0.1227780686549389
2.6546546546546548 -0.12310145740941739
2.6736736736736737 -0.12342238123396468
2.6926926926926926 -0.12374087525097702
2.711711711711712 -0.12405697387940257
2.730730730730731 -0.12437071080841441
2.74974974974975 -0.12468211902419873
2.768768768768769 -0.12499123085188371
2.7877877877877877 -0.12529807794346615
2.806806806806807 -0.12560269131693194
2.825825825825826 -0.12590510136920965
2.844844844844845 -0.12620533787728105
2.8638638638638643 -0.1265034300478523
2.8828828828828827 -0.12679940649004
2.901901901901902 -0.12709329527256738
2.920920920920921 -0.12738512389682521
2.93993993993994 -0.12767491934696265
2.9589589589589593 -0.12796270807778753
2.9779779779779783 -0.1282485160555926
2.996996996996997 -0.12853236872842475
3.016016016016016 -0.1288142910917202
3.035035035035035 -0.1290943076486491
3.0540540540540544 -0.12937244246057358
3.0730730730730733 -0.12964871913620243
3.0920920920920922 -0.12992316084595573
3.111111111111111 -0.13019579035259832
3.13013013013013 -0.1304666299852438
3.1491491491491495 -0.13073570167651877
3.1681681681681684 -0.13100302696915828
3.1871871871871873 -0.13126862701289835
3.206206206206206 -0.13153252259363574
3.2252252252252256 -0.13179473410747988
3.2442442442442445 -0.13205528161398172
3.2632632632632634 -0.13231418481089235
3.2822822822822824 -0.13257146306184595
3.3013013013013013 -0.13282713539542498
3.3203203203203207 -0.13308122049836033
3.3393393393393396 -0.13333373675643156
3.3583583583583585 -0.13358470222927668
3.3773773773773774 -0.1338341346771844
3.396396396396397 -0.13408205157526065
3.4154154154154157 -0.1343284700795933
3.4344344344344346 -0.13457340708169585
3.4534534534534536 -0.13481687919009622
3.4724724724724725 -0.13505890273190116
3.491491491491492 -0.13529949377582048
3.5105105105105108 -0.1355386681191622
3.5295295295295297 -0.13577644132351763
3.5485485485485486 -0.13601282867284983
3.567567567567568 -0.13624784522636527
3.586586586586587 -0.1364815058028651
3.605605605605606 -0.13671382497278764
3.6246246246246248 -0.13694481709238276
3.6436436436436437 -0.13717449628077588
3.662662662662663 -0.13740287643419816
3.681681681681682 -0.13762997125529866
3.700700700700701 -0.13785579419836994
3.71971971971972 -0.1380803585522363
3.738738738738739 -0.13830367737947116
3.757757757757758 -0.1385257635235335
3.776776776776777 -0.13874662968862939
3.795795795795796 -0.13896628833470895
3.814814814814815 -0.13918475176188655
3.8338338338338342 -0.13940203208165694
3.852852852852853 -0.13961814121294688
3.871871871871872 -0.13983309091568913
3.890890890890891 -0.14004689277086613
3.90990990990991 -0.14025955819791006
3.9289289289289293 -0.14047109842224625
3.9479479479479482 -0.14068152454249183
3.966966966966967 -0.14089084747548308
3.985985985985986 -0.14109907798433402
4.005005005005005 -0.14130622667282455
4.024024024024024 -0.14151230400858514
4.043043043043044 -0.14171732028801795
4.062062062062062 -0.14192128570062035
4.081081081081081 -0.14212421025788888
4.1001001001001 -0.14232610383366473
4.119119119119119 -0.14252697618811244
4.138138138138139 -0.14272683691834687
4.157157157157157 -0.14292569550625836
4.176176176176177 -0.1431235612929966
4.195195195195195 -0.14332044352190756
4.2142142142142145 -0.14351635126156578
4.233233233233234 -0.14371129348002815
4.252252252252252 -0.1439052790575345
4.271271271271272 -0.14409831668096465
4.29029029029029 -0.14429041500539155
4.3093093093093096 -0.14448158250854076
4.328328328328329 -0.14467182759472044
4.347347347347347 -0.1448611585060226
4.366366366366367 -0.1450495834354892
4.385385385385385 -0.14523711044448834
4.404404404404405 -0.14542374745272094
4.423423423423424 -0.14560950236215053
4.442442442442443 -0.1457943828874514
4.461461461461462 -0.1459783967086951
4.48048048048048 -0.14616155134146935
4.4994994994995 -0.14634385426381027
4.518518518518519 -0.14652531283543765
4.537537537537538 -0.14670593433186443
4.556556556556557 -0.14688572590512475
4.575575575575575 -0.14706469465607205
4.594594594594595 -0.14724284758037187
4.613613613613614 -0.14742019158104566
4.6326326326326335 -0.1475967335049556
4.651651651651652 -0.14777248005556223
4.67067067067067 -0.1479474379226823
4.68968968968969 -0.14812161367152546
4.708708708708709 -0.1482950137869111
4.7277277277277285 -0.14846764468726042
4.746746746746747 -0.14863951273103182
4.7657657657657655 -0.14881062413279164
4.784784784784785 -0.14898098514102384
4.803803803803804 -0.14915060180574702
4.822822822822824 -0.1493194802161332
4.841841841841842 -0.14948762631551382
4.8608608608608606 -0.1496550460248356
4.87987987987988 -0.14982174512118532
4.898898898898899 -0.14998772940713312
4.917917917917919 -0.15015300455385988
4.936936936936937 -0.15031757620281117
4.9559559559559565 -0.15048144988440598
4.974974974974975 -0.15064463111318183
4.993993993993994 -0.1508071253329719
5.013013013013014 -0.1509689379052264
5.032032032032032 -0.15113007410596027
5.051051051051052 -0.1512905392250856
5.07007007007007 -0.15145033842633643
5.089089089089089 -0.15160947685600729
5.108108108108109 -0.15176795957563144
5.127127127127127 -0.15192579157796005
5.146146146146147 -0.15208297784250852
5.165165165165165 -0.15223952328625243
5.1841841841841845 -0.15239543274154443
5.203203203203204 -0.15255071099242914
5.222222222222222 -0.15270536277280564
5.241241241241242 -0.1528593928147792
5.26026026026026 -0.15301280571655582
5.2792792792792795 -0.1531656060803717
5.298298298298299 -0.15331779844042762
5.317317317317317 -0.1534693872808725
5.336336336336337 -0.15362037704422224
5.355355355355356 -0.1537707721296046
5.374374374374375 -0.15392057686965505
5.393393393393394 -0.15406979558132808
5.412412412412412 -0.15421843250032163
5.431431431431432 -0.15436649182128148
5.450450450450451 -0.15451397771791223
5.46946946946947 -0.15466089429776889
5.488488488488489 -0.1548072456662525
5.5075075075075075 -0.1549530358365607
5.526526526526527 -0.15509826881625918
5.545545545545546 -0.1552429485157473
5.564564564564565 -0.15538707887042663
5.583583583583584 -0.15553066373735644
5.602602602602603 -0.15567370696180569
5.621621621621622 -0.15581621230613618
5.640640640640641 -0.15595818352905608
5.65965965965966 -0.15609962433750046
5.678678678678679 -0.1562405384443435
5.6976976976976985 -0.15638092942325643
5.716716716716717 -0.1565208008978729
5.735735735735736 -0.15666015643296238
5.754754754754755 -0.15679899958124188
5.773773773773774 -0.1569373337954729
5.792792792792794 -0.15707516256219542
5.811811811811812 -0.1572124892637582
5.830830830830831 -0.15734931732660626
5.84984984984985 -0.15748565009449067
5.868868868868869 -0.1576214908894712
5.887887887887889 -0.157756843010709
5.906906906906907 -0.15789170969396774
5.9259259259259265 -0.15802609416158897
5.944944944944945 -0.15815999962157642
5.963963963963964 -0.1582934292532783
5.982982982982984 -0.15842638615206509
6.002002002002002 -0.15855887346141564
6.0210210210210215 -0.15869089422404772
6.04004004004004 -0.15882245152906982
6.059059059059059 -0.15895354829169153
6.078078078078079 -0.15908418759510248
6.097097097097097 -0.15921437233099278
6.116116116116117 -0.15934410546089706
6.135135135135136 -0.15947338991855986
6.1541541541541545 -0.1596022284937992
6.173173173173174 -0.1597306241012512
6.192192192192192 -0.15985857953721203
6.211211211211212 -0.15998609762135454
6.230230230230231 -0.1601131810939351
6.2492492492492495 -0.160239832686757
6.268268268268269 -0.16036605513733443
6.287287287287287 -0.16049185112849298
6.306306306306307 -0.16061722334655212
6.325325325325326 -0.16074217441999492
6.344344344344345 -0.16086670694770538
6.363363363363364 -0.16099082357479821
6.382382382382382 -0.16111452682252622
6.401401401401402 -0.16123781928725842
6.420420420420421 -0.16136070342174497
6.43943943943944 -0.16148318179975196
6.458458458458459 -0.16160525686387492
6.477477477477478 -0.1617269310976936
6.496496496496497 -0.1618482068970644
6.515515515515516 -0.1619690867297945
6.534534534534535 -0.16208957294058846
6.553553553553554 -0.1622096679117116
6.572572572572573 -0.16232937404719588
6.591591591591592 -0.16244869358881356
6.610610610610611 -0.16256762891372128
6.62962962962963 -0.16268618226694453
6.648648648648649 -0.16280435597864792
6.6676676676676685 -0.16292215219133238
6.686686686686687 -0.16303957325131518
6.705705705705706 -0.1631566212968388
6.724724724724725 -0.16327329854890857
6.743743743743744 -0.16338960717233872
6.762762762762764 -0.16350554934454503
6.781781781781782 -0.1636211271660814
6.800800800800801 -0.1637363427656879
6.81981981981982 -0.16385119822831035
6.838838838838839 -0.16396569570262232
6.857857857857859 -0.16407983712744176
6.876876876876877 -0.16419362466765092
6.8958958958958965 -0.16430706033084005
6.914914914914916 -0.164420146073998
6.933933933933934 -0.16453288393319745
6.952952952952954 -0.16464527587420186
6.971971971971972 -0.16475732390413628
6.9909909909909915 -0.1648690298805597
7.010010010010011 -0.16498039583445054
7.029029029029029 -0.16509142360620807
7.048048048048049 -0.16520211511285013
7.067067067067067 -0.16531247223201812
7.086086086086087 -0.16542249687947835
7.105105105105106 -0.16553219085057036
7.124124124124124 -0.1656415559763431
7.143143143143144 -0.16575059414445215
7.162162162162162 -0.1658593071178825
7.181181181181182 -0.16596769665313238
7.200200200200201 -0.16607576460239704
7.2192192192192195 -0.16618351268870044
7.238238238238239 -0.1662909426886983
7.257257257257257 -0.1663980562665254
7.276276276276277 -0.16650485520155414
7.295295295295296 -0.16661134122206298
7.314314314314315 -0.16671751600329546
7.333333333333334 -0.1668233812082795
7.352352352352353 -0.1669289385086981
7.371371371371372 -0.16703418956305016
7.390390390390391 -0.16713913603770894
7.40940940940941 -0.16724377947494154
7.428428428428429 -0.16734812159826415
7.447447447447448 -0.1674521640284373
7.466466466466467 -0.16755590823521294
7.485485485485486 -0.16765935584754108
7.504504504504505 -0.1677625084542429
7.523523523523524 -0.16786536757961293
7.542542542542543 -0.16796793481865965
7.561561561561562 -0.16807021165438327
7.580580580580581 -0.16817219963964966
7.5995995995996 -0.16827390023557437
7.618618618618619 -0.1683753149023204
7.6376376376376385 -0.16847644526399969
7.656656656656657 -0.16857729266198335
7.675675675675676 -0.16867785874331903
7.694694694694695 -0.1687781446285148
7.713713713713714 -0.16887815207985057
7.7327327327327335 -0.16897788235314862
7.751751751751752 -0.1690773369404979
7.770770770770771 -0.1691765172079329
7.789789789789791 -0.16927542453985667
7.808808808808809 -0.16937406038903233
7.827827827827829 -0.1694724260779964
7.846846846846847 -0.16957052297113331
7.8658658658658664 -0.1696683524249791
7.884884884884886 -0.16976591581312336
7.903903903903904 -0.16986321447514133
7.922922922922924 -0.1699602497153126
7.941941941941942 -0.1700570228530669
7.9609609609609615 -0.17015353522314522
7.979979979979981 -0.17024978804468638
7.998998998998999 -0.17034578270750075
8.018018018018019 -0.17044152040559582
8.037037037037038 -0.17053700247778597
8.056056056056057 -0.17063223017026394
8.075075075075077 -0.17072720468756228
8.094094094094094 -0.1708219272181948
8.113113113113114 -0.1709163991247856
8.132132132132133 -0.17101062167450695
8.15115115115115 -0.17110459589818416
8.17017017017017 -0.17119832308245297
8.18918918918919 -0.17129180444211112
8.208208208208209 -0.17138504120192016
8.227227227227228 -0.1714780344837837
8.246246246246248 -0.17157078544536591
8.265265265265267 -0.17166329542338865
8.284284284284285 -0.17175556533622693
8.303303303303304 -0.17184759639274563
8.322322322322323 -0.17193938978124196
8.34134134134134 -0.17203094672690172
8.36036036036036 -0.1721222682286941
8.37937937937938 -0.1722133553475992
8.398398398398399 -0.17230420938587654
8.417417417417418 -0.17239483126769478
8.436436436436438 -0.17248522212768053
8.455455455455457 -0.17257538313567597
8.474474474474475 -0.17266531525517984
8.493493493493494 -0.17275501963326387
8.512512512512513 -0.17284449726858359
8.531531531531531 -0.17293374937650374
8.55055055055055 -0.17302277674468275
8.56956956956957 -0.17311158065484672
8.588588588588589 -0.1732001621137565
8.607607607607608 -0.17328852200271103
8.626626626626628 -0.1733766613902459
8.645645645645647 -0.17346458140978366
8.664664664664667 -0.17355228290942804
8.683683683683684 -0.17363976708686324
8.702702702702704 -0.1737270347230285
8.721721721721721 -0.17381408688533473
8.74074074074074 -0.17390092460856363
8.75975975975976 -0.1739875487952441
8.77877877877878 -0.17407396044295237
8.797797797797799 -0.17416016058020875
8.816816816816818 -0.17424615006697708
8.835835835835837 -0.17433192982463594
8.854854854854857 -0.17441750090486854
8.873873873873874 -0.17450286422175812
8.892892892892894 -0.17458802061604353
8.911911911911913 -0.17467297105844332
8.93093093093093 -0.1747577165496027
8.94994994994995 -0.17484225787841087
8.96896896896897 -0.1749265960336662
8.987987987987989 -0.1750107318943856
9.007007007007008 -0.17509466633214654
9.026026026026027 -0.17517840024606626
9.045045045045045 -0.17526193449223254
9.064064064064064 -0.17534527006089667
9.083083083083084 -0.17542840768501233
9.102102102102103 -0.17551134826621148
9.121121121121122 -0.17559409273388488
9.14014014014014 -0.1756766418271458
9.15915915915916 -0.17575899645593518
9.178178178178179 -0.17584115752112994
9.197197197197198 -0.17592312572917662
9.216216216216218 -0.17600490214466682
9.235235235235235 -0.17608648733964263
9.254254254254255 -0.17616788228245595
9.273273273273274 -0.17624908778129744
9.292292292292293 -0.17633010459375925
9.311311311311313 -0.17641093350166626
9.33033033033033 -0.17649157546485475
9.34934934934935 -0.17657203108605413
9.368368368368369 -0.1766523012986962
9.387387387387388 -0.17673238671348557
9.406406406406408 -0.1768122883532513
9.425425425425425 -0.17689200691622192
9.444444444444445 -0.1769715430442197
9.463463463463464 -0.17705089759901838
9.482482482482483 -0.17713007138839199
9.501501501501503 -0.17720906524472388
9.52052052052052 -0.17728787958213557
9.53953953953954 -0.17736651547947288
9.558558558558559 -0.17744497367910353
9.577577577577578 -0.17752325461923735
9.596596596596598 -0.1776013593306113
9.615615615615617 -0.1776792884595385
9.634634634634635 -0.1777570427564004
9.653653653653654 -0.17783462274428127
9.672672672672673 -0.17791202955169944
9.691691691691693 -0.17798926341068774
9.710710710710712 -0.17806632545495085
9.72972972972973 -0.17814321604026173
9.74874874874875 -0.17821993617864862
9.767767767767769 -0.1782964863084976
9.786786786786788 -0.1783728673164253
9.805805805805807 -0.17844907972388943
9.824824824824825 -0.17852512433191248
9.843843843843844 -0.17860100174601695
9.862862862862864 -0.1786767126792954
9.881881881881883 -0.1787522579107149
9.900900900900902 -0.1788276379754797
9.91991991991992 -0.1789028535161543
9.93893893893894 -0.1789779052851667
9.957957957957959 -0.17905279374154368
9.976976976976978 -0.17912752008550925
9.995995995995997 -0.17920208427363232
10.015015015015015 -0.17927648727523426
10.034034034034034 -0.17935072976414557
10.053053053053054 -0.1794248122499288
10.072072072072073 -0.1794987354912884
10.091091091091092 -0.17957250012899853
10.11011011011011 -0.17964610663619007
10.12912912912913 -0.17971955578459586
10.148148148148149 -0.1797928480371067
10.167167167167168 -0.17986598420514535
10.186186186186188 -0.17993896488420108
10.205205205205205 -0.18001179040061657
10.224224224224224 -0.18008446172026252
10.243243243243244 -0.18015697935052627
10.262262262262263 -0.18022934366961194
10.281281281281283 -0.18030155541188803
10.3003003003003 -0.18037361528353607
10.31931931931932 -0.18044552376453282
10.338338338338339 -0.18051728159851396
10.357357357357358 -0.180588889052388
10.376376376376378 -0.18066034685496515
10.395395395395397 -0.18073165555468784
10.414414414414415 -0.18080281591892172
10.433433433433434 -0.1808738283306932
10.452452452452453 -0.18094469339064875
10.471471471471473 -0.18101541161506926
10.490490490490492 -0.18108598363935996
10.50950950950951 -0.18115641001420504
10.528528528528529 -0.1812266912034125
10.547547547547548 -0.18129682794655808
10.566566566566568 -0.1813668205324556
10.585585585585587 -0.18143666973503755
10.604604604604605 -0.18150637582091536
10.623623623623624 -0.18157593975789627
10.642642642642643 -0.18164536163197556
10.661661661661663 -0.1817146422332507
10.680680680680682 -0.18178378210387752
10.6996996996997 -0.1818527817482501
10.71871871871872 -0.18192164146934295
10.737737737737739 -0.18199036207266828
10.756756756756758 -0.18205894383715754
10.775775775775777 -0.18212738749317367
10.794794794794795 -0.18219569351437953
10.813813813813814 -0.18226386222276625
10.832832832832834 -0.18233189428692181
10.851851851851853 -0.18239979011374935
10.870870870870872 -0.18246755040488874
10.88988988988989 -0.18253517542884554
10.90890890890891 -0.18260266591903337
10.927927927927929 -0.18267002222919082
10.946946946946948 -0.18273724478268905
10.965965965965967 -0.18280433407407418
10.984984984984985 -0.18287129072833194
11.004004004004004 -0.18293811515549824
11.023023023023024 -0.18300480760411778
11.042042042042043 -0.18307136897694928
11.061061061061062 -0.1831377996696452
11.08008008008008 -0.18320409985456856
11.0990990990991 -0.183270270246809
11.118118118118119 -0.1833363111034294
11.137137137137138 -0.183402223110674
11.156156156156158 -0.1834680067323502
11.175175175175177 -0.18353366232550467
11.194194194194194 -0.1835991903804733
11.213213213213214 -0.18366459115840664
11.232232232232233 -0.18372986554220933
11.251251251251253 -0.18379501357623113
11.270270270270272 -0.18386003605131118
11.28928928928929 -0.18392493297253792
11.308308308308309 -0.1839897052216362
11.327327327327328 -0.18405435295153796
11.346346346346348 -0.18411887688811984
11.365365365365367 -0.18418327720827476
11.384384384384385 -0.18424755441391075
11.403403403403404 -0.1843117088940066
11.422422422422423 -0.18437574104976462
11.441441441441443 -0.18443965167936757
11.460460460460462 -0.1845034408276772
11.47947947947948 -0.1845671088689789
11.498498498498499 -0.18463065657893185
11.517517517517518 -0.18469408396946296
11.536536536536538 -0.18475739177830852
11.555555555555557 -0.18482058036659524
11.574574574574575 -0.18488364990880932
11.593593593593594 -0.18494660118452294
11.612612612612613 -0.18500943425931357
11.631631631631633 -0.18507214974009198
11.650650650650652 -0.18513474784634196
11.66966966966967 -0.1851972290762449
11.68868868868869 -0.18525959414476506
11.707707707707709 -0.1853218430359661
11.726726726726728 -0.1853839762851297
11.745745745745747 -0.18544599430450895
11.764764764764765 -0.1855078974495152
11.783783783783784 -0.18556968608658952
11.802802802802804 -0.18563136059336408
11.821821821821823 -0.18569292149830974
11.840840840840842 -0.18575436934368586
11.85985985985986 -0.18581570377180015
11.87887887887888 -0.18587692590654248
11.897897897897899 -0.18593803590300834
11.916916916916918 -0.18599903420850203
11.935935935935937 -0.1860599209252375
11.954954954954957 -0.18612069666445033
11.973973973973974 -0.1861813616199297
11.992992992992994 -0.1862419165000865
12.012012012012013 -0.1863023613031847
12.031031031031032 -0.18636269661596974
12.050050050050052 -0.18642292260004587
12.06906906906907 -0.18648303979225497
12.088088088088089 -0.18654304866913338
12.107107107107108 -0.186602949348907
12.126126126126128 -0.18666274225431428
12.145145145145147 -0.18672242781969628
12.164164164164164 -0.18678200626587105
12.183183183183184 -0.18684147797272527
12.202202202202203 -0.1869008434822943
12.221221221221223 -0.18696010274209493
12.240240240240242 -0.18701925661895968
12.25925925925926 -0.18707830515567783
12.278278278278279 -0.18713724855410285
12.297297297297298 -0.18719608756444583
12.316316316316318 -0.1872548222557226
12.335335335335337 -0.1873134529360887
12.354354354354355 -0.1873719800794666
12.373373373373374 -0.18743040377947418
12.392392392392393 -0.1874887247659496
12.411411411411413 -0.18754694315207926
12.430430430430432 -0.1876050592160677
12.44944944944945 -0.18766307332465948
12.468468468468469 -0.18772098585484934
12.487487487487488 -0.18777879719397467
12.506506506506508 -0.18783650725575465
12.525525525525527 -0.1878941170099071
12.544544544544545 -0.1879516265512783
12.563563563563564 -0.18800903598046353
12.582582582582583 -0.188066345485853
12.601601601601603 -0.18812355592145513
12.620620620620622 -0.1881806671675464
12.63963963963964 -0.18823767985321777
12.65865865865866 -0.18829459403875565
12.677677677677679 -0.18835141012396245
12.696696696696698 -0.18840812843512192
12.715715715715717 -0.1884647493078007
12.734734734734735 -0.1885212728331924
12.753753753753754 -0.1885776997023709
12.772772772772774 -0.18863403002463486
12.791791791791793 -0.1886902639150205
12.810810810810812 -0.1887464020098486
12.829829829829832 -0.18880244461445614
12.84884884884885 -0.18885839152343364
12.867867867867869 -0.1889142434881984
12.886886886886888 -0.18897000075238135
12.905905905905907 -0.18902566339213833
12.924924924924927 -0.18908123201629812
12.943943943943944 -0.18913670671746427
12.962962962962964 -0.18919208768217471
12.981981981981983 -0.18924737563742014
13.001001001001002 -0.18930257043238705
13.020020020020022 -0.18935767245560228
13.03903903903904 -0.18941268219535423
13.058058058058059 -0.18946759960939052
13.077077077077078 -0.18952242538388384
13.096096096096097 -0.1895771592182462
13.115115115115117 -0.18963180190734336
13.134134134134134 -0.18968635371173287
13.153153153153154 -0.18974081453148778
13.172172172172173 -0.1897951851004936
13.191191191191193 -0.18984946514727544
13.210210210210212 -0.18990365570338552
13.22922922922923 -0.18995775613750937
13.248248248248249 -0.19001176750099547
13.267267267267268 -0.19006568964069298
13.286286286286288 -0.19011952306637284
13.305305305305307 -0.19017326763501008
13.324324324324325 -0.190226924347835
13.343343343343344 -0.19028049269532926
13.362362362362363 -0.19033397341120092
13.381381381381383 -0.19038736676227205
13.400400400400402 -0.19044067244282464
13.41941941941942 -0.1904938915045966
13.438438438438439 -0.19054702365509224
13.457457457457458 -0.1906000694807434
13.476476476476478 -0.19065302879529372
13.495495495495497 -0.19070590239806048
13.514514514514515 -0.19075869060949316
13.533533533533534 -0.19081139266678812
13.552552552552553 -0.19086400999023606
13.571571571571573 -0.19091654222541377
13.590590590590592 -0.19096899011967267
13.609609609609612 -0.1910213532263897
13.62862862862863 -0.19107363230862887
13.647647647647648 -0.1911258273325258
13.666666666666668 -0.19117793867433786
13.685685685685687 -0.1912299665148942
13.704704704704707 -0.19128191145122023
13.723723723723724 -0.19133377326893944
13.742742742742744 -0.19138555216707484
13.761761761761763 -0.19143724876569296
13.780780780780782 -0.19148886338499774
13.799799799799802 -0.19154039572635523
13.81881881881882 -0.19159184632875628
13.837837837837839 -0.19164321563708936
13.856856856856858 -0.19169450315547848
13.875875875875877 -0.1917457098679537
13.894894894894897 -0.19179683613781384
13.913913913913914 -0.19184788137590253
13.932932932932934 -0.191898846809294
13.951951951951953 -0.19194973153519915
13.970970970970972 -0.1920005365836208
13.989989989989992 -0.19205126202778408
14.00900900900901 -0.19210190805375682
14.028028028028029 -0.1921524750716446
14.047047047047048 -0.1922029628435585
14.066066066066067 -0.19225337212025
14.085085085085087 -0.19230370256361753
14.104104104104104 -0.19235395494043714
14.123123123123124 -0.19240412936515194
14.142142142142143 -0.19245422573393284
14.161161161161163 -0.19250424461569124
14.180180180180182 -0.19255418591689236
14.1991991991992 -0.19260404999635067
14.218218218218219 -0.1926538374471052
14.237237237237238 -0.1927035479659095
14.256256256256258 -0.19275318193133506
14.275275275275277 -0.19280273950178964
14.294294294294295 -0.1928522211849056
14.313313313313314 -0.19290162692302043
14.332332332332333 -0.19295095689153996
14.351351351351353 -0.19300021138718104
14.370370370370372 -0.1930493905974476
14.38938938938939 -0.19309849483208208
14.408408408408409 -0.19314752440811248
14.427427427427428 -0.19319647941476778
14.446446446446448 -0.19324535982741992
14.465465465465467 -0.19329416597904178
14.484484484484486 -0.19334289773499425
14.503503503503504 -0.19339155627283203
14.522522522522523 -0.19344014135395235
14.541541541541543 -0.19348865261914922
14.560560560560562 -0.19353709079109563
14.579579579579582 -0.19358545588007528
14.598598598598599 -0.1936337486271055
14.617617617617618 -0.1936819683256072
14.636636636636638 -0.19373011597190004
14.655655655655657 -0.19377819135323152
14.674674674674677 -0.1938261948715659
14.693693693693694 -0.19387412644349497
14.712712712712714 -0.19392198611097208
14.731731731731733 -0.19396977491344172
14.750750750750752 -0.19401749241097646
14.769769769769772 -0.19406513891101015
14.78878878878879 -0.19411271460229387
14.807807807807809 -0.19416021917485699
14.826826826826828 -0.1942076542135875
14.845845845845847 -0.19425501828301936
14.864864864864867 -0.1943023126038454
14.883883883883884 -0.1943495370110952
14.902902902902904 -0.19439669172459473
14.921921921921923 -0.1944437772270081
14.940940940940942 -0.19449079336492492
14.959959959959962 -0.1945377402443819
14.97897897897898 -0.19458461797541887
14.997997997997999 -0.19463142745435125
15.017017017017018 -0.19467816828412005
15.036036036036037 -0.19472484032725687
15.055055055055057 -0.19477144476403943
15.074074074074074 -0.19481798067882666
15.093093093093094 -0.19486444926765506
15.112112112112113 -0.19491085014868298
15.131131131131133 -0.19495718333784376
15.150150150150152 -0.195003449255614
15.16916916916917 -0.1950496483306033
15.188188188188189 -0.19509578005573824
15.207207207207208 -0.19514184527253428
15.226226226226228 -0.19518784415752163
15.245245245245247 -0.19523377621095153
15.264264264264266 -0.19527964256877559
15.283283283283284 -0.19532544260196816
15.302302302302303 -0.19537117663855944
15.321321321321323 -0.19541684515142183
15.340340340340342 -0.19546244820657585
15.359359359359361 -0.19550798573435413
15.378378378378379 -0.1955534580847922
15.397397397397398 -0.1955988658947438
15.416416416416418 -0.1956442079871967
15.435435435435437 -0.1956894862699868
15.454454454454456 -0.19573469971149313
15.473473473473474 -0.19577984868628107
15.492492492492493 -0.19582493400292283
15.511511511511513 -0.19586995462787707
15.530530530530532 -0.1959149119500968
15.549549549549551 -0.19595980522458933
15.568568568568569 -0.19600463542814098
15.587587587587588 -0.19604940181763236
15.606606606606608 -0.19609410538317648
15.625625625625627 -0.19613874611138107
15.644644644644647 -0.19618332369886324
15.663663663663664 -0.19622783857296616
15.682682682682684 -0.19627229102189234
15.701701701701703 -0.19631668089746784
15.720720720720722 -0.1963610087915105
15.739739739739742 -0.19640527456362386
15.75875875875876 -0.19644947866940843
15.777777777777779 -0.1964936211243963
15.796796796796798 -0.1965377017966194
15.815815815815817 -0.1965817208552521
15.834834834834837 -0.19662567892647
15.853853853853854 -0.19666957604130522
15.872872872872874 -0.19671341177782886
15.891891891891893 -0.19675718708173673
15.910910910910912 -0.1968009018433462
15.929929929929932 -0.1968445559536689
15.94894894894895 -0.19688814930439558
15.967967967967969 -0.19693168302241856
15.986986986986988 -0.19697515639359595
16.006006006006007 -0.19701857024969235
16.025025025025027 -0.19706192434464434
16.044044044044046 -0.19710521890021412
16.063063063063062 -0.19714845335900152
16.08208208208208 -0.19719162951813798
16.1011011011011 -0.19723474635931124
16.12012012012012 -0.19727780364470077
16.13913913913914 -0.1973208025648774
16.15815815815816 -0.19736374241577714
16.177177177177178 -0.19740662440434378
16.196196196196198 -0.19744944751014215
16.215215215215217 -0.19749221247108575
16.234234234234236 -0.19753491939103301
16.253253253253256 -0.19757756837717574
16.272272272272275 -0.1976201595400136
16.291291291291294 -0.197662692504727
16.310310310310314 -0.19770516869137256
16.329329329329333 -0.1977475872447689
16.34834834834835 -0.1977899486165649
16.36736736736737 -0.19783225277108313
16.386386386386388 -0.19787449983965483
16.405405405405407 -0.1979166906212808
16.424424424424426 -0.19795882459464248
16.443443443443442 -0.19800090156783903
16.46246246246246 -0.19804292201886137
16.48148148148148 -0.1980848869380087
16.5005005005005 -0.19812679513750858
16.51951951951952 -0.1981686476157791
16.53853853853854 -0.19821044453718834
16.55755755755756 -0.1982521852188362
16.576576576576578 -0.19829387084953043
16.595595595595597 -0.1983355007505997
16.614614614614617 -0.19837707475218752
16.633633633633636 -0.19841859458019462
16.652652652652655 -0.1984600588716919
16.671671671671675 -0.19850146832983476
16.690690690690694 -0.19854282314643018
16.709709709709713 -0.19858412299395722
16.72872872872873 -0.1986253687680164
16.74774774774775 -0.19866656014796202
16.766766766766768 -0.19870769681094835
16.785785785785787 -0.19874877966874488
16.804804804804807 -0.1987898085828038
16.823823823823826 -0.1988307834146336
16.842842842842842 -0.1988717047391429
16.86186186186186 -0.1989125729611825
16.88088088088088 -0.19895338651873717
16.8998998998999 -0.19899414779170327
16.91891891891892 -0.19903485503896198
16.93793793793794 -0.19907550939695434
16.956956956956958 -0.1991161112913376
16.975975975975977 -0.19915666042588856
16.994994994994997 -0.19919715595436477
17.014014014014016 -0.19923759958793483
17.033033033033036 -0.1992779903027082
17.052052052052055 -0.1993183292768625
17.07107107107107 -0.19935861585495268
17.09009009009009 -0.19939885011735808
17.10910910910911 -0.1994390327054491
17.12812812812813 -0.1994791633367613
17.147147147147148 -0.1995192419142704
17.166166166166168 -0.19955926928046774
17.185185185185187 -0.19959924534794476
17.204204204204206 -0.19963916946296678
17.223223223223226 -0.19967904267122635
17.242242242242245 -0.19971886489218932
17.261261261261264 -0.199758636045954
17.28028028028028 -0.19979835681826208
17.2992992992993 -0.1998380257948485
17.31831831831832 -0.19987764481654718
17.33733733733734 -0.19991721266065707
17.356356356356358 -0.19995673080089074
17.375375375375377 -0.1999961985949853
17.394394394394396 -0.20003561617337887
17.413413413413416 -0.20007498327907883
17.432432432432435 -0.20011430082879886
17.451451451451454 -0.20015356857314623
17.47047047047047 -0.20019278645835023
17.48948948948949 -0.20023195502442148
17.50850850850851 -0.20027107402657485
17.52752752752753 -0.20031014321862087
17.546546546546548 -0.20034916374880768
17.565565565565567 -0.20038813498069705
17.584584584584587 -0.20042705667300062
17.603603603603606 -0.20046592999133037
17.622622622622625 -0.20050475430076217
17.641641641641645 -0.20054353078162432
17.66066066066066 -0.20058225758533396
17.67967967967968 -0.20062093671061457
17.6986986986987 -0.20065956650643227
17.71771771771772 -0.20069814878473444
17.736736736736738 -0.20073668353210503
17.755755755755757 -0.2007751688826945
17.774774774774777 -0.2008136066684906
17.793793793793796 -0.20085199708719276
17.812812812812815 -0.20089033971689282
17.831831831831835 -0.20092863475737122
17.85085085085085 -0.20096688241225524
17.86986986986987 -0.20100508267938846
17.88888888888889 -0.20104323576830793
17.90790790790791 -0.20108134189244492
17.926926926926928 -0.20111940021186692
17.945945945945947 -0.20115741136285925
17.964964964964967 -0.2011953764159909
17.983983983983986 -0.20123329517585353
18.003003003003005 -0.20127116637651082
18.022022022022025 -0.20130899195701593
18.04104104104104 -0.20134677000728662
18.06006006006006 -0.2013845024808213
18.07907907907908 -0.20142218897455053
18.0980980980981 -0.20145982864805456
18.117117117117118 -0.20149742282936434
18.136136136136138 -0.2015349706801918
18.155155155155157 -0.20157247332442574
18.174174174174176 -0.20160992992419513
18.193193193193196 -0.20164734051412336
18.212212212212215 -0.20168470623485132
18.231231231231234 -0.20172202669123546
18.25025025025025 -0.20175930126282307
18.26926926926927 -0.2017965311053383
18.28828828828829 -0.20183371560215338
18.30730730730731 -0.20187085525097287
18.326326326326328 -0.20190795010726145
18.345345345345347 -0.2019449997778689
18.364364364364366 -0.20198200499624305
18.383383383383386 -0.2020189658257436
18.402402402402405 -0.20205588187736634
18.421421421421424 -0.20209275321472275
18.44044044044044 -0.20212958036060666
18.45945945945946 -0.20216636384508663
18.47847847847848 -0.20220310305639103
18.4974974974975 -0.20223979783805077
18.516516516516518 -0.2022764489577295
18.535535535535537 -0.20231305672955913
18.554554554554556 -0.20234962031019887
18.573573573573576 -0.2023861402467492
18.592592592592595 -0.20242261662625155
18.611611611611615 -0.20245904953805077
18.63063063063063 -0.2024954390737672
18.64964964964965 -0.20253178579883727
18.66866866866867 -0.20256808934073714
18.68768768768769 -0.202604348849791
18.706706706706708 -0.20264056679650885
18.725725725725727 -0.2026767409121844
18.744744744744747 -0.20271287272918898
18.763763763763766 -0.20274896116106844
18.782782782782785 -0.2027850077551079
18.801801801801805 -0.2028210111840752
18.82082082082082 -0.202856972524745
18.83983983983984 -0.2028928914125668
18.85885885885886 -0.20292876869574264
18.87787787787788 -0.20296460377038292
18.896896896896898 -0.20300039602703723
18.915915915915917 -0.20303614656685948
18.934934934934937 -0.2030718547835939
18.953953953953956 -0.20310752203766977
18.972972972972975 -0.20314314772817865
18.991991991991995 -0.20317873124871452
19.011011011011014 -0.2032142732302723
19.03003003003003 -0.20324977356421323
19.04904904904905 -0.20328523339175542
19.06806806806807 -0.20332065186268916
19.087087087087088 -0.20335602862128777
19.106106106106107 -0.2033913643171823
19.125125125125127 -0.20342665986115988
19.144144144144146 -0.20346191313407547
19.163163163163166 -0.20349712656883032
19.182182182182185 -0.20353229880395804
19.201201201201204 -0.2035674310194501
19.22022022022022 -0.20360252235956441
19.23923923923924 -0.20363757298805446
19.25825825825826 -0.20367258281399686
19.27727727727728 -0.20370755355501194
19.296296296296298 -0.20374248332205214
19.315315315315317 -0.2037773733235304
19.334334334334336 -0.20381222243809122
19.353353353353356 -0.20384703240614674
19.372372372372375 -0.20388180158379055
19.391391391391394 -0.20391653251183992
19.41041041041041 -0.20395122302033475
19.42942942942943 -0.20398587355700276
19.44844844844845 -0.20402048484040525
19.46746746746747 -0.20405505573974275
19.486486486486488 -0.20408958883962475
19.505505505505507 -0.2041240811488519
19.524524524524526 -0.20415853553262772
19.543543543543546 -0.2041929489846408
19.562562562562565 -0.2042273257321596
19.581581581581585 -0.20426166222502828
19.6006006006006 -0.204295959204187
19.61961961961962 -0.20433021850485353
19.63863863863864 -0.20436443844718422
19.65765765765766 -0.2043986195160987
19.676676676676678 -0.204432763023155
19.695695695695697 -0.2044668672790687
19.714714714714717 -0.204500932501864
19.733733733733736 -0.2045349611183525
19.752752752752755 -0.2045689503307926
19.771771771771775 -0.20460290174673934
19.790790790790794 -0.2046368144911199
19.80980980980981 -0.20467068963090937
19.82882882882883 -0.20470452684872628
19.84784784784785 -0.20473832582480436
19.866866866866868 -0.20477208707962322
19.885885885885887 -0.20480581057704333
19.904904904904907 -0.20483949741101007
19.923923923923926 -0.20487314585702984
19.942942942942945 -0.20490675644415943
19.961961961961965 -0.20494033027743827
19.980980980980984 -0.20497386590622851
20.0 -0.2050073650129923
