# Supplementary material for: Multi-criteria group decision making based on Archimedean power partitioned Muirhead mean operators of q-rung orthopair fuzzy numbers
Source: PLoS One. 2019 Sep 5;14(9):e0221759. doi: 10.1371/journal.pone.0221759 (PMC6728046; doi:10.1371/journal.pone.0221759)
Supplement: S2 File — https://github.com/YuchuChingQin/AOsOfqROFNsForMCGDM. (ZIP) [file pone.0221759.s002.zip › AOsOfqROFNs/FF5.txt]

1.0 NaN
1.019019019019019 -0.09711846675649463
1.038038038038038 -0.09779867062110159
1.057057057057057 -0.09846667357063366
1.0760760760760761 -0.09912288921556178
1.095095095095095 -0.09976771040355653
1.1141141141141142 -0.10040151072918826
1.1331331331331331 -0.10102464571397546
1.1521521521521523 -0.10163745396151641
1.1711711711711712 -0.10224025824859562
1.1901901901901901 -0.10283336646661415
1.2092092092092093 -0.10341707255046523
1.2282282282282282 -0.10399165730165169
1.2472472472472473 -0.10455738917533361
1.2662662662662663 -0.1051145249786252
1.2852852852852852 -0.10566331055074793
1.3043043043043043 -0.10620398138056061
1.3233233233233235 -0.10673676317279002
1.3423423423423424 -0.10726187239764592
1.3613613613613613 -0.1077795167689663
1.3803803803803805 -0.10828989573747685
1.3993993993993994 -0.1087932009028699
1.4184184184184185 -0.10928961643616616
1.4374374374374375 -0.10977931945127653
1.4564564564564564 -0.110262480359061
1.4754754754754755 -0.11073926321741662
1.4944944944944947 -0.11120982602391033
1.5135135135135136 -0.11167432102591665
1.5325325325325325 -0.1121328949949191
1.5515515515515514 -0.1125856894745905
1.5705705705705706 -0.11303284104162925
1.5895895895895897 -0.11347448152734058
1.6086086086086087 -0.1139107382342959
1.6276276276276276 -0.11434173414966997
1.6466466466466467 -0.11476758812742527
1.6656656656656659 -0.11518841507657251
1.6846846846846848 -0.11560432614367835
1.7037037037037037 -0.11601542885423682
1.7227227227227226 -0.11642182728278991
1.7417417417417418 -0.11682362220031797
1.760760760760761 -0.11722091120542386
1.7797797797797799 -0.11761378886052748
1.7987987987987988 -0.11800234681103053
1.817817817817818 -0.11838667391644173
1.8368368368368369 -0.11876685633765122
1.855855855855856 -0.11914297768227627
1.874874874874875 -0.11951511906212559
1.8938938938938938 -0.11988335922688126
1.912912912912913 -0.12024777463443959
1.9319319319319321 -0.12060843954324513
1.950950950950951 -0.1209654260967338
1.96996996996997 -0.12131880441417411
1.9889889889889891 -0.12166864263906196
2.008008008008008 -0.12201500703574442
2.027027027027027 -0.12235796204518279
2.046046046046046 -0.12269757035838641
2.065065065065065 -0.1230338929874949
2.0840840840840844 -0.1233669892933078
2.103103103103103 -0.12369691708297065
2.1221221221221223 -0.12402373262732419
2.141141141141141 -0.12434749075292675
2.16016016016016 -0.12466824485781633
2.1791791791791795 -0.12498604697382076
2.1981981981981984 -0.12530094782091428
2.2172172172172173 -0.1256129968271501
2.2362362362362362 -0.12592224220957987
2.255255255255255 -0.12622873097070592
2.2742742742742745 -0.12653250896127993
2.2932932932932935 -0.12683362092802314
2.3123123123123124 -0.127132110522878
2.3313313313313317 -0.12742802036026424
2.3503503503503502 -0.12772139203033617
2.3693693693693696 -0.12801226614627328
2.3883883883883885 -0.1283006823815737
2.4074074074074074 -0.12858667946276228
2.426426426426427 -0.12887029524316806
2.4454454454454453 -0.1291515666999409
2.4644644644644647 -0.12943052997345017
2.4834834834834836 -0.1297072203825875
2.5025025025025025 -0.12998167246976122
2.521521521521522 -0.130253919982677
2.5405405405405403 -0.13052399595568442
2.5595595595595597 -0.1307919326817444
2.5785785785785786 -0.1310577617377158
2.5975975975975976 -0.13132151405334863
2.616616616616617 -0.131583219858275
2.635635635635636 -0.13184290876496607
2.6546546546546548 -0.13210060974782623
2.6736736736736737 -0.13235635116766403
2.6926926926926926 -0.13261016079662036
2.711711711711712 -0.13286206584039287
2.730730730730731 -0.13311209293489462
2.74974974974975 -0.13336026816267163
2.768768768768769 -0.13360661710642013
2.7877877877877877 -0.13385116479669798
2.806806806806807 -0.13409393578584447
2.825825825825826 -0.13433495411191748
2.844844844844845 -0.13457424337290477
2.8638638638638643 -0.13481182667695074
2.8828828828828827 -0.13504772668427675
2.901901901901902 -0.13528196563015799
2.920920920920921 -0.13551456528986894
2.93993993993994 -0.13574554704844852
2.9589589589589593 -0.1359749318714074
2.9779779779779783 -0.13620274032654578
2.996996996996997 -0.1364289926035312
3.016016016016016 -0.13665370850007064
3.035035035035035 -0.13687690746694717
3.0540540540540544 -0.13709860856191375
3.0730730730730733 -0.13731883052622024
3.0920920920920922 -0.13753759173800123
3.111111111111111 -0.13775491025370185
3.13013013013013 -0.13797080378338888
3.1491491491491495 -0.13818528973370464
3.1681681681681684 -0.13839838522220443
3.1871871871871873 -0.13861010702241758
3.206206206206206 -0.13882047163600275
3.2252252252252256 -0.1390294952631875
3.2442442442442445 -0.1392371938197028
3.2632632632632634 -0.1394435829679861
3.2822822822822824 -0.13964867808234344
3.3013013013013013 -0.1398524942772929
3.3203203203203207 -0.14005504638413274
3.3393393393393396 -0.14025634902958412
3.3583583583583585 -0.14045641655875837
3.3773773773773774 -0.1406552630913075
3.396396396396397 -0.14085290250403049
3.4154154154154157 -0.14104934844392505
3.4344344344344346 -0.1412446143353931
3.4534534534534536 -0.14143871339785669
3.4724724724724725 -0.141631658590457
3.491491491491492 -0.14182346269969573
3.5105105105105108 -0.1420141382884192
3.5295295295295297 -0.14220369774468777
3.5485485485485486 -0.1423921532045653
3.567567567567568 -0.14257951666940324
3.586586586586587 -0.1427657999037113
3.605605605605606 -0.1429510145239344
3.6246246246246248 -0.14313517194059378
3.6436436436436437 -0.14331828339394292
3.662662662662663 -0.14350035994180463
3.681681681681682 -0.14368141248335287
3.700700700700701 -0.14386145173974207
3.71971971971972 -0.144040488271062
3.738738738738739 -0.14421853248090727
3.757757757757758 -0.14439559461421914
3.776776776776777 -0.14457168476107263
3.795795795795796 -0.14474681284704172
3.814814814814815 -0.14492098868208836
3.8338338338338342 -0.14509422189165463
3.852852852852853 -0.14526652197143947
3.871871871871872 -0.14543789831079884
3.890890890890891 -0.14560836010746556
3.90990990990991 -0.14577791644311178
3.9289289289289293 -0.1459465763069493
3.9479479479479482 -0.1461143485076328
3.966966966966967 -0.14628124173628773
3.985985985985986 -0.14644726458250698
4.005005005005005 -0.14661242549314302
4.024024024024024 -0.1467767327941482
4.043043043043044 -0.1469401947354555
4.062062062062062 -0.14710281938961509
4.081081081081081 -0.14726461473181715
4.1001001001001 -0.14742558867875127
4.119119119119119 -0.1475857489465031
4.138138138138139 -0.14774510323864493
4.157157157157157 -0.14790365908777395
4.176176176176177 -0.14806142393062918
4.195195195195195 -0.148218405155564
4.2142142142142145 -0.14837460998533528
4.233233233233234 -0.14853004557007082
4.252252252252252 -0.1486847189717409
4.271271271271272 -0.14883863712323112
4.29029029029029 -0.14899180694954284
4.3093093093093096 -0.1491442351800873
4.328328328328329 -0.14929592853575466
4.347347347347347 -0.14944689357138946
4.366366366366367 -0.1495971368416284
4.385385385385385 -0.14974666474076856
4.404404404404405 -0.14989548362826197
4.423423423423424 -0.15004359976874734
4.442442442442443 -0.15019101933919934
4.461461461461462 -0.15033774843640735
4.48048048048048 -0.1504837930847103
4.4994994994995 -0.15062915923504247
4.518518518518519 -0.1507738527456447
4.537537537537538 -0.15091787943506443
4.556556556556557 -0.15106124500839493
4.575575575575575 -0.151203955119432
4.594594594594595 -0.15134601536079337
4.613613613613614 -0.1514874312156162
4.6326326326326335 -0.151628208168913
4.651651651651652 -0.15176835158410462
4.67067067067067 -0.15190786673804527
4.68968968968969 -0.1520467589066832
4.708708708708709 -0.15218503327753982
4.7277277277277285 -0.15232269495715844
4.746746746746747 -0.1524597489988426
4.7657657657657655 -0.15259620040152488
4.784784784784785 -0.15273205408812154
4.803803803803804 -0.15286731496484438
4.822822822822824 -0.1530019878077275
4.841841841841842 -0.15313607743511118
4.8608608608608606 -0.15326958850026912
4.87987987987988 -0.15340252565459925
4.898898898898899 -0.15353489353755662
4.917917917917919 -0.1536666966371608
4.936936936936937 -0.1537979394900836
4.9559559559559565 -0.15392862648785027
4.974974974974975 -0.1540587620363394
4.993993993993994 -0.15418835046823753
5.013013013013014 -0.15431739608513098
5.032032032032032 -0.15444590307794864
5.051051051051052 -0.15457387567025346
5.07007007007007 -0.15470131801704093
5.089089089089089 -0.1548282341332641
5.108108108108109 -0.15495462815531297
5.127127127127127 -0.15508050401878296
5.146146146146147 -0.15520586572163503
5.165165165165165 -0.15533071716067684
5.1841841841841845 -0.15545506222339692
5.203203203203204 -0.15557890469138938
5.222222222222222 -0.15570224835765278
5.241241241241242 -0.15582509701486202
5.26026026026026 -0.15594745430764406
5.2792792792792795 -0.1560693239377814
5.298298298298299 -0.15619070947897268
5.317317317317317 -0.156311614560737
5.336336336336337 -0.15643204269295935
5.355355355355356 -0.15655199738905
5.374374374374375 -0.15667148212737417
5.393393393393394 -0.156790500310969
5.412412412412412 -0.15690905538210626
5.431431431431432 -0.15702715063948972
5.450450450450451 -0.15714478941825177
5.46946946946947 -0.15726197501108224
5.488488488488489 -0.1573787107202317
5.5075075075075075 -0.15749499968167163
5.526526526526527 -0.15761084513150683
5.545545545545546 -0.15772625018969505
5.564564564564565 -0.1578412180077384
5.583583583583584 -0.15795575164418305
5.602602602602603 -0.15806985415924493
5.621621621621622 -0.15818352860047086
5.640640640640641 -0.15829677791662633
5.65965965965966 -0.15840960509717392
5.678678678678679 -0.15852201307245226
5.6976976976976985 -0.15863400471121822
5.716716716716717 -0.1587455829499228
5.735735735735736 -0.15885675057369542
5.754754754754755 -0.1589675104036261
5.773773773773774 -0.1590778652528659
5.792792792792794 -0.15918781786584044
5.811811811811812 -0.15929737099123858
5.830830830830831 -0.1594065273055414
5.84984984984985 -0.15951528947161356
5.868868868868869 -0.1596236601997521
5.887887887887889 -0.15973164203092496
5.906906906906907 -0.15983923765988098
5.9259259259259265 -0.15994644957688553
5.944944944944945 -0.16005328037833735
5.963963963963964 -0.16015973257791347
5.982982982982984 -0.16026580866781298
6.002002002002002 -0.16037151113391215
6.0210210210210215 -0.16047684240612192
6.04004004004004 -0.16058180495481109
6.059059059059059 -0.16068640114271845
6.078078078078079 -0.16079063338768146
6.097097097097097 -0.1608945039962127
6.116116116116117 -0.16099801532836733
6.135135135135136 -0.16110116973112512
6.1541541541541545 -0.16120396943473625
6.173173173173174 -0.16130641680706456
6.192192192192192 -0.161408513993324
6.211211211211212 -0.16151026327509774
6.230230230230231 -0.16161166688107617
6.2492492492492495 -0.16171272696716427
6.268268268268269 -0.16181344566711264
6.287287287287287 -0.16191382519905823
6.306306306306307 -0.162013867651201
6.325325325325326 -0.1621135751406929
6.344344344344345 -0.1622129497776013
6.363363363363364 -0.16231199357221734
6.382382382382382 -0.1624107086352259
6.401401401401402 -0.16250909697543536
6.420420420420421 -0.16260716060865024
6.43943943943944 -0.162704901500836
6.458458458458459 -0.16280232169923198
6.477477477477478 -0.16289942312402855
6.496496496496497 -0.16299620771794876
6.515515515515516 -0.1630926774078049
6.534534534534535 -0.16318883408409246
6.553553553553554 -0.16328467963868598
6.572572572572573 -0.16338021600404862
6.591591591591592 -0.16347544501483183
6.610610610610611 -0.1635703684244316
6.62962962962963 -0.16366498820411304
6.648648648648649 -0.16375930606309685
6.6676676676676685 -0.1638533237865483
6.686686686686687 -0.16394704325820442
6.705705705705706 -0.1640404661118989
6.724724724724725 -0.16413359420133525
6.743743743743744 -0.16422642914652844
6.762762762762764 -0.16431897283114966
6.781781781781782 -0.16441122679626682
6.800800800800801 -0.1645031928258936
6.81981981981982 -0.16459487252537885
6.838838838838839 -0.16468626761747393
6.857857857857859 -0.16477737968514272
6.876876876876877 -0.16486821045076863
6.8958958958958965 -0.1649587614504268
6.914914914914916 -0.1650490343152414
6.933933933933934 -0.16513903066267682
6.952952952952954 -0.16522875200622025
6.971971971971972 -0.16531819999953823
6.9909909909909915 -0.16540737612320536
7.010010010010011 -0.16549628190697507
7.029029029029029 -0.16558491897681926
7.048048048048049 -0.16567328873442075
7.067067067067067 -0.16576139269824072
7.086086086086087 -0.16584923243658845
7.105105105105106 -0.1659368093573778
7.124124124124124 -0.1660241249155857
7.143143143143144 -0.1661111805905725
7.162162162162162 -0.1661979778625516
7.181181181181182 -0.16628451806785316
7.200200200200201 -0.16637080270895824
7.2192192192192195 -0.16645683314258128
7.238238238238239 -0.16654261077089857
7.257257257257257 -0.1666281370179441
7.276276276276277 -0.16671341318119795
7.295295295295296 -0.16679844062694021
7.314314314314315 -0.1668832208170182
7.333333333333334 -0.16696775500865702
7.352352352352353 -0.16705204452715847
7.371371371371372 -0.1671360906654889
7.390390390390391 -0.16721989483705155
7.40940940940941 -0.16730345821737191
7.428428428428429 -0.1673867821783283
7.447447447447448 -0.16746986795397903
7.466466466466467 -0.16755271682010947
7.485485485485486 -0.16763533006873454
7.504504504504505 -0.16771770890192117
7.523523523523524 -0.16779985456248742
7.542542542542543 -0.1678817683618381
7.561561561561562 -0.16796345138405588
7.580580580580581 -0.1680449049142934
7.5995995995996 -0.1681261301433193
7.618618618618619 -0.16820712830203668
7.6376376376376385 -0.168287900441044
7.656656656656657 -0.16836844787027005
7.675675675675676 -0.16844877185835924
7.694694694694695 -0.168528873237219
7.713713713713714 -0.16860875343624712
7.7327327327327335 -0.1686884133892968
7.751751751751752 -0.16876785443599016
7.770770770770771 -0.16884707752719808
7.789789789789791 -0.16892608382139224
7.808808808808809 -0.16900487448659623
7.827827827827829 -0.16908345055402352
7.846846846846847 -0.16916181314930295
7.8658658658658664 -0.16923996328778948
7.884884884884886 -0.16931790210917416
7.903903903903904 -0.16939563055161957
7.922922922922924 -0.169473149887356
7.941941941941942 -0.16955046106619065
7.9609609609609615 -0.16962756507121593
7.979979979979981 -0.16970446298076217
7.998998998998999 -0.1697811558476377
8.018018018018019 -0.16985764457450422
8.037037037037038 -0.16993393037588675
8.056056056056057 -0.17001001412992692
8.075075075075077 -0.17008589671462912
8.094094094094094 -0.17016157938691484
8.113113113113114 -0.17023706287117335
8.132132132132133 -0.17031234836685272
8.15115115115115 -0.1703874366937869
8.17017017017017 -0.17046232876610876
8.18918918918919 -0.17053702572444324
8.208208208208209 -0.17061152838681434
8.227227227227228 -0.17068583773193588
8.246246246246248 -0.17075995467237712
8.265265265265267 -0.17083388015203022
8.284284284284285 -0.17090761521340533
8.303303303303304 -0.17098116043001851
8.322322322322323 -0.1710545170734171
8.34134134134134 -0.17112768591164002
8.36036036036036 -0.17120066770649534
8.37937937937938 -0.17127346355571207
8.398398398398399 -0.17134607428188653
8.417417417417418 -0.1714185005633327
8.436436436436438 -0.1714907435912304
8.455455455455457 -0.17156280399855275
8.474474474474475 -0.17163468279451238
8.493493493493494 -0.17170638077333258
8.512512512512513 -0.17177789868602344
8.531531531531531 -0.17184923752477138
8.55055055055055 -0.17192039799050857
8.56956956956957 -0.17199138102639108
8.588588588588589 -0.17206218749743785
8.607607607607608 -0.17213281793290788
8.626626626626628 -0.17220327347055583
8.645645645645647 -0.17227355480357345
8.664664664664667 -0.1723436626133253
8.683683683683684 -0.1724135979411327
8.702702702702704 -0.1724833614114771
8.721721721721721 -0.17255295382289834
8.74074074074074 -0.17262237607662298
8.75975975975976 -0.17269162868500904
8.77877877877878 -0.17276071263983103
8.797797797797799 -0.17282962865659482
8.816816816816818 -0.1728983775531045
8.835835835835837 -0.17296695986400978
8.854854854854857 -0.17303537661300977
8.873873873873874 -0.17310362846325084
8.892892892892894 -0.17317171598348835
8.911911911911913 -0.17323964008089454
8.93093093093093 -0.17330740149239007
8.94994994994995 -0.17337500093994818
8.96896896896897 -0.17344243900958076
8.987987987987989 -0.1735097165918326
9.007007007007008 -0.17357683415883815
9.026026026026027 -0.17364379277320427
9.045045045045045 -0.1737105927500448
9.064064064064064 -0.17377723516214783
9.083083083083084 -0.17384372053408703
9.102102102102103 -0.1739100494107331
9.121121121121122 -0.17397622252482958
9.14014014014014 -0.1740422407175215
9.15915915915916 -0.17410810464523582
9.178178178178179 -0.17417381481737346
9.197197197197198 -0.17423937206149767
9.216216216216218 -0.17430477701691732
9.235235235235235 -0.17437003030198692
9.254254254254255 -0.1744351324702198
9.273273273273274 -0.1745000843129044
9.292292292292293 -0.17456488647151888
9.311311311311313 -0.1746295395216568
9.33033033033033 -0.17469404428014637
9.34934934934935 -0.1747584011013669
9.368368368368369 -0.17482261080136965
9.387387387387388 -0.17488667377365122
9.406406406406408 -0.1749505910583606
9.425425425425425 -0.17501436291132058
9.444444444444445 -0.1750779901474562
9.463463463463464 -0.17514147324138205
9.482482482482483 -0.17520481296108598
9.501501501501503 -0.17526800968363362
9.52052052052052 -0.17533106421899078
9.53953953953954 -0.1753939770294268
9.558558558558559 -0.1754567487819255
9.577577577577578 -0.1755193800711591
9.596596596596598 -0.17558187151192223
9.615615615615617 -0.17564422345504885
9.634634634634635 -0.17570643679080766
9.653653653653654 -0.17576851181281097
9.672672672672673 -0.17583044940605402
9.691691691691693 -0.17589224985269883
9.710710710710712 -0.17595391383724282
9.72972972972973 -0.1760154419192745
9.74874874874875 -0.17607683462850884
9.767767767767769 -0.17613809251300708
9.786786786786788 -0.1761992162385549
9.805805805805807 -0.17626020619361632
9.824824824824825 -0.17632106313177176
9.843843843843844 -0.17638178722705522
9.862862862862864 -0.17644237937061233
9.881881881881883 -0.17650284007340222
9.900900900900902 -0.1765631695588303
9.91991991991992 -0.17662336872702006
9.93893893893894 -0.17668343783550314
9.957957957957959 -0.176743377464138
9.976976976976978 -0.17680318836701744
9.995995995995997 -0.17686287069552273
10.015015015015015 -0.17692242513474715
10.034034034034034 -0.17698185223278104
10.053053053053054 -0.1770411523973679
10.072072072072073 -0.17710032626366667
10.091091091091092 -0.1771593742733151
10.11011011011011 -0.17721829699083183
10.12912912912913 -0.17727709456879986
10.148148148148149 -0.1773357679262961
10.167167167167168 -0.17739431735594152
10.186186186186188 -0.17745274343580153
10.205205205205205 -0.1775110465978587
10.224224224224224 -0.17756922728952296
10.243243243243244 -0.17762728591865182
10.262262262262263 -0.1776852232963515
10.281281281281283 -0.1777430394756857
10.3003003003003 -0.1778007350779002
10.31931931931932 -0.17785831068665636
10.338338338338339 -0.17791576667757264
10.357357357357358 -0.1779731034970773
10.376376376376378 -0.17803032160693097
10.395395395395397 -0.17808742136999023
10.414414414414415 -0.17814440350784408
10.433433433433434 -0.1782012683579265
10.452452452452453 -0.17825801627080934
10.471471471471473 -0.17831464766876615
10.490490490490492 -0.17837116310578874
10.50950950950951 -0.17842756315275762
10.528528528528529 -0.17848384804347367
10.547547547547548 -0.17854001808216424
10.566566566566568 -0.1785960741216184
10.585585585585587 -0.1786520160792828
10.604604604604605 -0.1787078447795544
10.623623623623624 -0.17876356058533618
10.642642642642643 -0.17881916387278568
10.661661661661663 -0.17887465509239944
10.680680680680682 -0.17893003452589087
10.6996996996997 -0.17898530271236437
10.71871871871872 -0.17904046008374758
10.737737737737739 -0.17909550702420385
10.756756756756758 -0.17915044393133986
10.775775775775777 -0.1792052712162925
10.794794794794795 -0.17925998942950647
10.813813813813814 -0.17931459869630786
10.832832832832834 -0.17936909946727894
10.851851851851853 -0.17942349227096055
10.870870870870872 -0.17947777771538545
10.88988988988989 -0.1795319557842119
10.90890890890891 -0.17958602698249965
10.927927927927929 -0.17963999195983943
10.946946946946948 -0.17969385079863898
10.965965965965967 -0.17974760378484209
10.984984984984985 -0.17980125187080315
11.004004004004004 -0.17985479478133462
11.023023023023024 -0.17990823343216578
11.042042042042043 -0.1799615677655456
11.061061061061062 -0.1800147985286471
11.08008008008008 -0.18006792575136102
11.0990990990991 -0.1801209500751305
11.118118118118119 -0.1801738717534494
11.137137137137138 -0.18022669132133015
11.156156156156158 -0.18027940878441037
11.175175175175177 -0.18033202490629296
11.194194194194194 -0.18038453978313498
11.213213213213214 -0.18043695379441932
11.232232232232233 -0.18048926747037952
11.251251251251253 -0.1805414812171253
11.270270270270272 -0.18059359503470923
11.28928928928929 -0.18064560948974068
11.308308308308309 -0.18069752502343925
11.327327327327328 -0.18074934173689047
11.346346346346348 -0.18080106030635074
11.365365365365367 -0.18085268099762578
11.384384384384385 -0.18090420380042035
11.403403403403404 -0.18095562950038901
11.422422422422423 -0.1810069580361665
11.441441441441443 -0.18105819043772142
11.460460460460462 -0.1811093261573419
11.47947947947948 -0.18116036595867926
11.498498498498499 -0.18121131033023422
11.517517517517518 -0.1812621594059129
11.536536536536538 -0.18131291362313978
11.555555555555557 -0.1813635731350829
11.574574574574575 -0.18141413847566337
11.593593593593594 -0.181464609818793
11.612612612612613 -0.18151498749695485
11.631631631631633 -0.18156527192901886
11.650650650650652 -0.1816154633187453
11.66966966966967 -0.18166556195469244
11.68868868868869 -0.18171556844105663
11.707707707707709 -0.18176548309037188
11.726726726726728 -0.18181530568646045
11.745745745745747 -0.1818650369428304
11.764764764764765 -0.18191467712396187
11.783783783783784 -0.18196422665979256
11.802802802802804 -0.18201368567936368
11.821821821821823 -0.1820630543189802
11.840840840840842 -0.1821123335901052
11.85985985985986 -0.1821615228623047
11.87887887887888 -0.18221062293154708
11.897897897897899 -0.18225963421248476
11.916916916916918 -0.18230855689103093
11.935935935935937 -0.18235739108058988
11.954954954954957 -0.18240613714385226
11.973973973973974 -0.18245479577882284
11.992992992992994 -0.18250336655936622
12.012012012012013 -0.1825518502840521
12.031031031031032 -0.1826002473586623
12.050050050050052 -0.18264855762339388
12.06906906906907 -0.182696781665512
12.088088088088089 -0.18274491967112377
12.107107107107108 -0.18279297200091824
12.126126126126128 -0.1828409386912342
12.145145145145147 -0.18288882037215717
12.164164164164164 -0.18293661718222431
12.183183183183184 -0.18298432943637283
12.202202202202203 -0.1830319572040514
12.221221221221223 -0.1830795008166738
12.240240240240242 -0.18312696070133236
12.25925925925926 -0.1831743374685535
12.278278278278279 -0.18322163053376236
12.297297297297298 -0.18326884104219773
12.316316316316318 -0.18331596868172878
12.335335335335337 -0.18336301383905068
12.354354354354355 -0.18340997682380436
12.373373373373374 -0.18345685795495253
12.392392392392393 -0.1835036577378283
12.411411411411413 -0.18355037580257103
12.430430430430432 -0.18359701293633307
12.44944944944945 -0.1836435692274452
12.468468468468469 -0.18369004494963237
12.487487487487488 -0.18373644038526585
12.506506506506508 -0.18378275564460247
12.525525525525527 -0.18382899102562167
12.544544544544545 -0.1838751471999507
12.563563563563564 -0.18392122393872457
12.582582582582583 -0.18396722156512818
12.601601601601603 -0.18401314041165223
12.620620620620622 -0.18405898082014002
12.63963963963964 -0.18410474286325998
12.65865865865866 -0.18415042680556098
12.677677677677679 -0.18419603320077688
12.696696696696698 -0.1842415618634967
12.715715715715717 -0.1842870132700376
12.734734734734735 -0.18433238752938613
12.753753753753754 -0.184377685041534
12.772772772772774 -0.18442290593048338
12.791791791791793 -0.18446805090081478
12.810810810810812 -0.18451311932620124
12.829829829829832 -0.1845581121186697
12.84884884884885 -0.18460302914285073
12.867867867867869 -0.1846478708486151
12.886886886886888 -0.18469263750157736
12.905905905905907 -0.18473732908152074
12.924924924924927 -0.1847819459651914
12.943943943943944 -0.18482648834166485
12.962962962962964 -0.18487095690199837
12.981981981981983 -0.18491535125813613
13.001001001001002 -0.18495967161876592
13.020020020020022 -0.1850039188005719
13.03903903903904 -0.18504809253059454
13.058058058058059 -0.18509219324198792
13.077077077077078 -0.18513622097316726
13.096096096096097 -0.1851801761735227
13.115115115115117 -0.18522405899695923
13.134134134134134 -0.1852678695011169
13.153153153153154 -0.1853116081593445
13.172172172172173 -0.18535527483697217
13.191191191191193 -0.18539887012576836
13.210210210210212 -0.18544239421442246
13.22922922922923 -0.18548584708957064
13.248248248248249 -0.18552922936936941
13.267267267267268 -0.18557254063439896
13.286286286286288 -0.18561578151697775
13.305305305305307 -0.1856589522392293
13.324324324324325 -0.18570205303016596
13.343343343343344 -0.18574508369950257
13.362362362362363 -0.18578804491359072
13.381381381381383 -0.18583093724471783
13.400400400400402 -0.18587375955334126
13.41941941941942 -0.18591651360638664
13.438438438438439 -0.18595919816156475
13.457457457457458 -0.18600181468482962
13.476476476476478 -0.18604436248096368
13.495495495495497 -0.18608684260330607
13.514514514514515 -0.18612925436255837
13.533533533533534 -0.18617159838877545
13.552552552552553 -0.18621387488112334
13.571571571571573 -0.18625608393379778
13.590590590590592 -0.18629822620426648
13.609609609609612 -0.18634030101794755
13.62862862862863 -0.18638230949364082
13.647647647647648 -0.1864242511893747
13.666666666666668 -0.18646612645318997
13.685685685685687 -0.18650793586887618
13.704704704704707 -0.18654967889109603
13.723723723723724 -0.18659135645849204
13.742742742742744 -0.18663296814769526
13.761761761761763 -0.18667451457036305
13.780780780780782 -0.18671599588736057
13.799799799799802 -0.18675741226516746
13.81881881881882 -0.186798763642825
13.837837837837839 -0.18684005031266376
13.856856856856858 -0.18688127245707908
13.875875875875877 -0.18692243049983054
13.894894894894897 -0.18696352451940598
13.913913913913914 -0.18700455412424855
13.932932932932934 -0.1870455207056045
13.951951951951953 -0.1870864234085273
13.970970970970972 -0.18712726280728478
13.989989989989992 -0.1871680391266183
14.00900900900901 -0.18720875247695645
14.028028028028029 -0.18724940285229136
14.047047047047048 -0.18728999061427137
14.066066066066067 -0.18733051601078088
14.085085085085087 -0.1873709789291997
14.104104104104104 -0.18741138024076218
14.123123123123124 -0.18745171947656641
14.142142142142143 -0.18749199641156689
14.161161161161163 -0.18753221230944214
14.180180180180182 -0.18757236658711293
14.1991991991992 -0.18761245990561307
14.218218218218219 -0.18765249193543415
14.237237237237238 -0.18769246347748633
14.256256256256258 -0.18773237383224275
14.275275275275277 -0.18777222406656832
14.294294294294295 -0.187812013740043
14.313313313313314 -0.18785174342928207
14.332332332332333 -0.1878914126981877
14.351351351351353 -0.18793102264829062
14.370370370370372 -0.18797057246675455
14.38938938938939 -0.18801006288376032
14.408408408408409 -0.18804949399383247
14.427427427427428 -0.18808886615601667
14.446446446446448 -0.1881281789535798
14.465465465465467 -0.18816743262218222
14.484484484484486 -0.18820662779802574
14.503503503503504 -0.18824576486494682
14.522522522522523 -0.18828484355300812
14.541541541541543 -0.1883238635914406
14.560560560560562 -0.18836282590798142
14.579579579579582 -0.18840172997495733
14.598598598598599 -0.18844057660197103
14.617617617617618 -0.18847936593926212
14.636636636636638 -0.18851809719647367
14.655655655655657 -0.1885567716080604
14.674674674674677 -0.18859538879628213
14.693693693693694 -0.18863394933601188
14.712712712712714 -0.1886724528543855
14.731731731731733 -0.18871089980032982
14.750750750750752 -0.1887492902180996
14.769769769769772 -0.18878762443177782
14.78878878878879 -0.1888259023563045
14.807807807807809 -0.18886412418654894
14.826826826826828 -0.18890229026227764
14.845845845845847 -0.18894040065025927
14.864864864864867 -0.18897845542080624
14.883883883883884 -0.18901645478879728
14.902902902902904 -0.18905439897470402
14.921921921921923 -0.18909228792049046
14.940940940940942 -0.18913012213977434
14.959959959959962 -0.18916790129811584
14.97897897897898 -0.1892056260629048
14.997997997997999 -0.1892432959621269
15.017017017017018 -0.1892809119633161
15.036036036036037 -0.1893184733117914
15.055055055055057 -0.18935598069816764
15.074074074074074 -0.1893934339502558
15.093093093093094 -0.1894308339196822
15.112112112112113 -0.18946817985801803
15.131131131131133 -0.1895054721870189
15.150150150150152 -0.18954271133646294
15.16916916916917 -0.18957989700353553
15.188188188188189 -0.18961703007295078
15.207207207207208 -0.18965410950503098
15.226226226226228 -0.18969113694168202
15.245245245245247 -0.1897281113472281
15.264264264264266 -0.18976503348175466
15.283283283283284 -0.18980190275812936
15.302302302302303 -0.18983871994798712
15.321321321321323 -0.1898754850751847
15.340340340340342 -0.18991219801380138
15.359359359359361 -0.18994885925073765
15.378378378378379 -0.18998546912806738
15.397397397397398 -0.19002202722464706
15.416416416416418 -0.1900585334252348
15.435435435435437 -0.19009498901047764
15.454454454454456 -0.1901313932584256
15.473473473473474 -0.19016774622016977
15.492492492492493 -0.19020404841922525
15.511511511511513 -0.1902402999172066
15.530530530530532 -0.19027650077884145
15.549549549549551 -0.19031265075600065
15.568568568568569 -0.19034875055065983
15.587587587587588 -0.1903848000810764
15.606606606606608 -0.1904207997452804
15.625625625625627 -0.19045674946853372
15.644644644644647 -0.19049264917747896
15.663663663663664 -0.19052849896106952
15.682682682682684 -0.19056429923475385
15.701701701701703 -0.19060005009737976
15.720720720720722 -0.19063575197641877
15.739739739739742 -0.19067140383926648
15.75875875875876 -0.19070700742353666
15.777777777777779 -0.1907425612088848
15.796796796796798 -0.1907780669504097
15.815815815815817 -0.19081352345502486
15.834834834834837 -0.19084893183602397
15.853853853853854 -0.1908842910625335
15.872872872872874 -0.19091960242673425
15.891891891891893 -0.1909548653997166
15.910910910910912 -0.19099008028680567
15.929929929929932 -0.19102524706278862
15.94894894894895 -0.19106036637943374
15.967967967967969 -0.19109543754422917
15.986986986986988 -0.1911304610470195
16.006006006006007 -0.19116543704518565
16.025025025025027 -0.19120036604200288
16.044044044044046 -0.1912352478632781
16.063063063063062 -0.1912700819908144
16.08208208208208 -0.1913048696271209
16.1011011011011 -0.1913396099152633
16.12012012012012 -0.19137430337825548
16.13913913913914 -0.19140895019951654
16.15815815815816 -0.19144355056676293
16.177177177177178 -0.19147810449689018
16.196196196196198 -0.19151261236046
16.215215215215217 -0.1915470738295874
16.234234234234236 -0.1915814889279459
16.253253253253256 -0.1916158582136123
16.272272272272275 -0.19165018154192773
16.291291291291294 -0.19168445912535412
16.310310310310314 -0.19171869100197533
16.329329329329333 -0.19175287739180297
16.34834834834835 -0.19178701887977084
16.36736736736737 -0.1918211146147914
16.386386386386388 -0.19185516500560845
16.405405405405407 -0.1918891706497244
16.424424424424426 -0.19192313106012462
16.443443443443442 -0.19195704684278755
16.46246246246246 -0.19199091751269978
16.48148148148148 -0.1920247440524604
16.5005005005005 -0.19205852542891017
16.51951951951952 -0.1920922624489507
16.53853853853854 -0.19212595555997927
16.55755755755756 -0.1921596044718753
16.576576576576578 -0.19219320870610193
16.595595595595597 -0.19222676965354507
16.614614614614617 -0.1922602860932546
16.633633633633636 -0.1922937588644352
16.652652652652655 -0.19232718806219706
16.671671671671675 -0.19236057378467172
16.690690690690694 -0.19239391594283228
16.709709709709713 -0.19242721482987588
16.72872872872873 -0.1924604703617788
16.74774774774775 -0.19249368303095518
16.766766766766768 -0.19252685199036965
16.785785785785787 -0.1925599785079533
16.804804804804807 -0.19259306231984474
16.823823823823826 -0.19262610296657956
16.842842842842842 -0.19265910115362253
16.86186186186186 -0.1926920572058947
16.88088088088088 -0.19272497027852747
16.8998998998999 -0.1927578410903143
16.91891891891892 -0.1927906695820938
16.93793793793794 -0.19282345609103949
16.956956956956958 -0.19285620076193474
16.975975975975977 -0.192888902947592
16.994994994994997 -0.19292156359030244
17.014014014014016 -0.1929541824452125
17.033033033033036 -0.19298675986814387
17.052052052052055 -0.19301929521479083
17.07107107107107 -0.19305178985290075
17.09009009009009 -0.19308424294184134
17.10910910910911 -0.1931166542417232
17.12812812812813 -0.19314902514010715
17.147147147147148 -0.19318135459252872
17.166166166166168 -0.19321364297735122
17.185185185185187 -0.19324589088438432
17.204204204204206 -0.19327809726432701
17.223223223223226 -0.19331026374266083
17.242242242242245 -0.19334238989382652
17.261261261261264 -0.1933744748733472
17.28028028028028 -0.1934065201208193
17.2992992992993 -0.19343852395936723
17.31831831831832 -0.1934704882574208
17.33733733733734 -0.19350241238438345
17.356356356356358 -0.19353429696874783
17.375375375375377 -0.19356614095657781
17.394394394394396 -0.1935979456157372
17.413413413413416 -0.19362971052919423
17.432432432432435 -0.19366143570322394
17.451451451451454 -0.1936931211457312
17.47047047047047 -0.19372476729538154
17.48948948948949 -0.19375637330675613
17.50850850850851 -0.19378794134667804
17.52752752752753 -0.193819469281227
17.546546546546548 -0.19385095820829237
17.565565565565567 -0.19388240880472601
17.584584584584587 -0.19391381957441642
17.603603603603606 -0.1939451918507865
17.622622622622625 -0.19397652522822867
17.641641641641645 -0.19400782061872968
17.66066066066066 -0.19403907695956016
17.67967967967968 -0.19407029539109003
17.6986986986987 -0.19410147440420436
17.71771771771772 -0.1941326158136471
17.736736736736738 -0.19416371877718397
17.755755755755757 -0.1941947840117867
17.774774774774777 -0.19422581067228056
17.793793793793796 -0.19425679925651096
17.812812812812815 -0.19428775049533734
17.831831831831835 -0.19431866377059595
17.85085085085085 -0.19434953936702695
17.86986986986987 -0.1943803773463486
17.88888888888889 -0.19441117754402698
17.90790790790791 -0.1944419404823016
17.926926926926928 -0.1944726666907922
17.945945945945947 -0.19450335417283718
17.964964964964967 -0.1945340052994437
17.983983983983986 -0.19456461969022645
18.003003003003005 -0.1945951974264448
18.022022022022025 -0.1946257369612081
18.04104104104104 -0.19465624000190196
18.06006006006006 -0.1946867061684064
18.07907907907908 -0.19471713625222872
18.0980980980981 -0.1947475296418388
18.117117117117118 -0.19477788572019988
18.136136136136138 -0.19480820552301728
18.155155155155157 -0.194838489861464
18.174174174174176 -0.1948687374133128
18.193193193193196 -0.1948989480372784
18.212212212212215 -0.19492912374777915
18.231231231231234 -0.19495926273981
18.25025025025025 -0.19498936583923857
18.26926926926927 -0.19501943364093546
18.28828828828829 -0.19504946481011773
18.30730730730731 -0.19507946042732327
18.326326326326328 -0.19510942012518512
18.345345345345347 -0.19513934426626817
18.364364364364366 -0.19516923346347995
18.383383383383386 -0.1951990873554676
18.402402402402405 -0.19522890607080015
18.421421421421424 -0.1952586882591391
18.44044044044044 -0.1952884362708636
18.45945945945946 -0.19531814875915557
18.47847847847848 -0.19534782635552653
18.4974974974975 -0.1953774687011212
18.516516516516518 -0.19540707618547112
18.535535535535537 -0.19543664995688337
18.554554554554556 -0.19546618815683228
18.573573573573576 -0.19549569117943308
18.592592592592595 -0.19552516043689014
18.611611611611615 -0.1955545950739839
18.63063063063063 -0.19558399524540176
18.64964964964965 -0.19561336059842385
18.66866866866867 -0.19564269256896155
18.68768768768769 -0.19567198927434054
18.706706706706708 -0.19570125215724235
18.725725725725727 -0.19573048138748095
18.744744744744747 -0.19575967636195565
18.763763763763766 -0.1957888372503887
18.782782782782785 -0.1958179650058493
18.801801801801805 -0.19584705824599205
18.82082082082082 -0.19587611871253993
18.83983983983984 -0.19590514502104392
18.85885885885886 -0.19593413735066076
18.87787787787788 -0.19596309641104928
18.896896896896898 -0.19599202186344533
18.915915915915917 -0.1960209146918354
18.934934934934937 -0.19604977376608074
18.953953953953956 -0.19607860007678632
18.972972972972975 -0.19610739195457763
18.991991991991995 -0.19613615173193227
19.011011011011014 -0.1961648793499998
19.03003003003003 -0.19619357286513608
19.04904904904905 -0.19622223409488782
19.06806806806807 -0.19625086244040776
19.087087087087088 -0.19627945838370636
19.106106106106107 -0.196308020235279
19.125125125125127 -0.19633655174793987
19.144144144144146 -0.19636504850514477
19.163163163163166 -0.19639351455133294
19.182182182182185 -0.1964219470965411
19.201201201201204 -0.19645034883988277
19.22022022022022 -0.19647871697808164
19.23923923923924 -0.1965070531167562
19.25825825825826 -0.1965353577674523
19.27727727727728 -0.19656362977539388
19.296296296296298 -0.1965918702111735
19.315315315315317 -0.1966200781957793
19.334334334334336 -0.19664825480931486
19.353353353353356 -0.19667639973559672
19.372372372372375 -0.19670451265618058
19.391391391391394 -0.19673259495007034
19.41041041041041 -0.19676064431971063
19.42942942942943 -0.19678866328537076
19.44844844844845 -0.19681665011245272
19.46746746746747 -0.19684460562545114
19.486486486486488 -0.19687253008472805
19.505505505505507 -0.19690042317890785
19.524524524524526 -0.1969282857485593
19.543543543543546 -0.19695611632996182
19.562562562562565 -0.1969839160554339
19.581581581581585 -0.19701168519791512
19.6006006006006 -0.19703942257652804
19.61961961961962 -0.19706712992229716
19.63863863863864 -0.19709480605462867
19.65765765765766 -0.197122451544775
19.676676676676678 -0.1971500663817818
19.695695695695697 -0.1971776508510538
19.714714714714717 -0.19720520464975977
19.733733733733736 -0.19723272806679554
19.752752752752755 -0.19726022109746452
19.771771771771775 -0.19728768343962544
19.790790790790794 -0.19731511568675142
19.80980980980981 -0.1973425181395407
19.82882882882883 -0.19736988989974646
19.84784784784785 -0.1973972318701806
19.866866866866868 -0.19742454315007815
19.885885885885887 -0.19745182495217228
19.904904904904907 -0.19747907698335693
19.923923923923926 -0.197506299253128
19.942942942942945 -0.19753349116126417
19.961961961961965 -0.19756065363359487
19.980980980980984 -0.19758778637838004
20.0 -0.19761489002537802
