# Supplementary material for: Multi-criteria group decision making based on Archimedean power partitioned Muirhead mean operators of q-rung orthopair fuzzy numbers
Source: PLoS One. 2019 Sep 5;14(9):e0221759. doi: 10.1371/journal.pone.0221759 (PMC6728046; doi:10.1371/journal.pone.0221759)
Supplement: S2 File — https://github.com/YuchuChingQin/AOsOfqROFNsForMCGDM. (ZIP) [file pone.0221759.s002.zip › AOsOfqROFNs/H1.txt]

3 -0.019893026138857545
4 -0.0027176114719724975
5 0.0037690915778766376
6 0.006493033434750509
7 0.007599901262241984
8 0.007834544634615064
9 0.0075469905838627584
10 0.006953491846761381
