# Supplementary material for: Multi-criteria group decision making based on Archimedean power partitioned Muirhead mean operators of q-rung orthopair fuzzy numbers
Source: PLoS One. 2019 Sep 5;14(9):e0221759. doi: 10.1371/journal.pone.0221759 (PMC6728046; doi:10.1371/journal.pone.0221759)
Supplement: S2 File — https://github.com/YuchuChingQin/AOsOfqROFNsForMCGDM. (ZIP) [file pone.0221759.s002.zip › AOsOfqROFNs/H2.txt]

3 -0.23900796383145584
4 -0.19000798213164768
5 -0.15373389409279892
6 -0.1259704295261341
7 -0.1037704485368448
8 -0.08549526318421863
9 -0.07024515434843646
10 -0.05760267177631494
