# Supplementary material for: Multi-criteria group decision making based on Archimedean power partitioned Muirhead mean operators of q-rung orthopair fuzzy numbers
Source: PLoS One. 2019 Sep 5;14(9):e0221759. doi: 10.1371/journal.pone.0221759 (PMC6728046; doi:10.1371/journal.pone.0221759)
Supplement: S2 File — https://github.com/YuchuChingQin/AOsOfqROFNsForMCGDM. (ZIP) [file pone.0221759.s002.zip › AOsOfqROFNs/H3.txt]

3 -0.06407742530355079
4 -0.02721123204237899
5 -0.0062583002771768315
6 0.0062397508113002514
7 0.013788080883261583
8 0.01812527330595194
9 0.020269777232145056
10 0.02091450540997513
