# Supplementary material for: Multi-criteria group decision making based on Archimedean power partitioned Muirhead mean operators of q-rung orthopair fuzzy numbers
Source: PLoS One. 2019 Sep 5;14(9):e0221759. doi: 10.1371/journal.pone.0221759 (PMC6728046; doi:10.1371/journal.pone.0221759)
Supplement: S2 File — https://github.com/YuchuChingQin/AOsOfqROFNsForMCGDM. (ZIP) [file pone.0221759.s002.zip › AOsOfqROFNs/H4.txt]

3 -0.19246313319784403
4 -0.13052840114259262
5 -0.085556759771754
6 -0.053969453119559654
7 -0.032070521593101836
8 -0.017132657542041747
9 -0.007155610806934033
10 -6.631420084425507E-4
