# Supplementary material for: Multi-criteria group decision making based on Archimedean power partitioned Muirhead mean operators of q-rung orthopair fuzzy numbers
Source: PLoS One. 2019 Sep 5;14(9):e0221759. doi: 10.1371/journal.pone.0221759 (PMC6728046; doi:10.1371/journal.pone.0221759)
Supplement: S2 File — https://github.com/YuchuChingQin/AOsOfqROFNsForMCGDM. (ZIP) [file pone.0221759.s002.zip › AOsOfqROFNs/H5.txt]

3 -0.18906953761784973
4 -0.13503845836465386
5 -0.09706782001687611
6 -0.07045352426762959
7 -0.05144178177105341
8 -0.037674508073939586
9 -0.02762831586209702
10 -0.02025798418691764
