# Supplementary material for: Multi-criteria group decision making based on Archimedean power partitioned Muirhead mean operators of q-rung orthopair fuzzy numbers
Source: PLoS One. 2019 Sep 5;14(9):e0221759. doi: 10.1371/journal.pone.0221759 (PMC6728046; doi:10.1371/journal.pone.0221759)
Supplement: S2 File — https://github.com/YuchuChingQin/AOsOfqROFNsForMCGDM. (ZIP) [file pone.0221759.s002.zip › AOsOfqROFNs/HH1.txt]

0.0 NaN
0.02002002002002002 0.08682676931110168
0.04004004004004004 0.08537618509192293
0.06006006006006006 0.08452342294786953
0.08008008008008008 0.0837734004489778
0.10010010010010009 0.08299991953910854
0.12012012012012012 0.0821679503629444
0.14014014014014015 0.0812713369473481
0.16016016016016016 0.08031394937057192
0.18018018018018017 0.07930298960719062
0.20020020020020018 0.07824640167914879
0.22022022022022023 0.07715184462529322
0.24024024024024024 0.0760263078171891
0.2602602602602603 0.07487600150339638
0.2802802802802803 0.07370636586654435
0.3003003003003003 0.07252212860077417
0.3203203203203203 0.07132737900285283
0.34034034034034033 0.07012564396485135
0.36036036036036034 0.06891995946568397
0.38038038038038036 0.06771293509165346
0.40040040040040037 0.06650681099212159
0.42042042042042044 0.06530350754358476
0.44044044044044045 0.06410466836151928
0.46046046046046046 0.062911697417039
0.4804804804804805 0.06172579101512607
0.5005005005005005 0.060547965335258275
0.5205205205205206 0.05937908016117176
0.5405405405405406 0.05821985934615498
0.5605605605605606 0.05707090848576482
0.5805805805805806 0.055932730201502884
0.6006006006006006 0.05480573737947253
0.6206206206206206 0.05369026465659518
0.6406406406406406 0.052586578402938816
0.6606606606606606 0.051494885411220576
0.6806806806806807 0.05041534047329704
0.7007007007007007 0.04934805299642564
0.7207207207207207 0.04829309278933522
0.7407407407407407 0.04725049512973112
0.7607607607607607 0.04622026520867717
0.7807807807807807 0.04520238203274629
0.8008008008008007 0.044196801854110845
0.8208208208208209 0.04320346119020535
0.8408408408408409 0.04222227948244556
0.8608608608608609 0.04125316144129271
0.8808808808808809 0.04029599911517434
0.9009009009009009 0.03935067371691725
0.9209209209209209 0.03841705723803335
0.9409409409409409 0.037495013874509264
0.960960960960961 0.036584401288699636
0.980980980980981 0.03568507172333396
1.001001001001001 0.034796872988865885
1.021021021021021 0.03391964933481306
1.0410410410410411 0.03305324222113501
1.0610610610610611 0.03219749099891986
1.0810810810810811 0.03135223351274985
1.1011011011011012 0.03051730663149016
1.1211211211211212 0.029692546716154372
1.1411411411411412 0.02887779003215682
1.1611611611611612 0.02807287311194434
1.1811811811811812 0.027277633072670365
1.2012012012012012 0.026491907894804823
1.2212212212212212 0.025715536664304595
1.2412412412412412 0.02494835978578
1.2612612612612613 0.024190219164670623
1.2812812812812813 0.0234409583658505
1.3013013013013013 0.022700422749928922
1.3213213213213213 0.02196845958912988
1.3413413413413413 0.021244918164952248
1.3613613613613613 0.020529649851505877
1.3813813813813813 0.019822508181479154
1.4014014014014013 0.01912334890311515
1.4214214214214214 0.018432030023642243
1.4414414414414414 0.017748411843069856
1.4614614614614614 0.017072356978859976
1.4814814814814814 0.016403730382921783
1.5015015015015014 0.015742399351884706
1.5215215215215214 0.015088233530632683
1.5415415415415414 0.014441104909606983
1.5615615615615615 0.013800887817922936
1.5815815815815815 0.013167458913243113
1.6016016016016015 0.012540697165425219
1.6216216216216217 0.011920483839442914
1.6416416416416417 0.011306702472443309
1.6616616616616617 0.010699238851044235
1.6816816816816818 0.01009798098524789
1.7017017017017018 0.009502819080255492
1.7217217217217218 0.008913645507019202
1.7417417417417418 0.008330354771267423
1.7617617617617618 0.00775284348231306
1.7817817817817818 0.007181010318974557
1.8018018018018018 0.0066147559942572876
1.8218218218218218 0.006053983225752901
1.8418418418418419 0.005498596698794378
1.8618618618618619 0.004948503028026269
1.8818818818818819 0.004403610725803531
1.901901901901902 0.0038638301674704945
1.921921921921922 0.0033290735536911364
1.941941941941942 0.002799254875888474
1.961961961961962 0.002274289877923691
1.981981981981982 0.0017540960296052455
2.002002002002002 0.0012385924823878347
2.022022022022022 7.277000415505941E-4
2.042042042042042 2.21341126599911E-4
2.062062062062062 -2.8056025572545384E-4
2.0820820820820822 -7.780785508656463E-4
2.1021021021021022 -0.001271286685706835
2.1221221221221223 -0.0017602561022584395
2.1421421421421423 -0.002245056789846711
2.1621621621621623 -0.002725757315248878
2.1821821821821823 -0.003202424855643704
2.2022022022022023 -0.0036751252246020605
2.2222222222222223 -0.004143922907241249
2.2422422422422423 -0.004608881087137168
2.2622622622622623 -0.005070061673189213
2.2822822822822824 -0.005527525329868471
2.3023023023023024 -0.005981331505859833
2.3223223223223224 -0.006431538459196973
2.3423423423423424 -0.006878203281466183
2.3623623623623624 -0.007321381925407294
2.3823823823823824 -0.007761129240393044
2.4024024024024024 -0.00819749897623906
2.4224224224224224 -0.008630543826796983
2.4424424424424425 -0.00906031544054997
2.4624624624624625 -0.009486864457774802
2.4824824824824825 -0.009910240522769787
2.5025025025025025 -0.010330492296954069
2.5225225225225225 -0.010747667507018305
2.5425425425425425 -0.011161812943201815
2.5625625625625625 -0.011572974484407
2.5825825825825826 -0.011981197137001826
2.6026026026026026 -0.01238652502183632
2.6226226226226226 -0.012789001417171292
2.6426426426426426 -0.013188668780559909
2.6626626626626626 -0.013585568743493898
2.6826826826826826 -0.013979742150476454
2.7027027027027026 -0.014371229078866898
2.7227227227227226 -0.014760068835276363
2.7427427427427427 -0.015146299984991701
2.7627627627627627 -0.015529960375398888
2.7827827827827827 -0.015911087138699237
2.8028028028028027 -0.01628971671812407
2.8228228228228227 -0.016665884869558945
2.8428428428428427 -0.017039626689906995
2.8628628628628627 -0.017410976630494096
2.8828828828828827 -0.017779968500534482
2.9029029029029028 -0.018146635494478536
2.9229229229229228 -0.018511010188315358
2.942942942942943 -0.018873124565408156
2.962962962962963 -0.019233010044627824
2.982982982982983 -0.01959069744638703
3.003003003003003 -0.01994621705646854
3.023023023023023 -0.02029959860150163
3.043043043043043 -0.020650871284019323
3.063063063063063 -0.021000063778965766
3.083083083083083 -0.02134720424978956
3.103103103103103 -0.02169232035527363
3.123123123123123 -0.022035439266514578
3.143143143143143 -0.02237658768675016
3.163163163163163 -0.022715791826345033
3.183183183183183 -0.023053077460831684
3.203203203203203 -0.023388469894610298
3.2232232232232234 -0.023721994005288738
3.2432432432432434 -0.024053674223661364
3.2632632632632634 -0.02438353457467654
3.2832832832832834 -0.024711598659900996
3.3033033033033035 -0.025037889676757075
3.3233233233233235 -0.025362430415631215
3.3433433433433435 -0.025685243294128912
3.3633633633633635 -0.026006350349063734
3.3833833833833835 -0.026325773219370796
3.4034034034034035 -0.026643533205067793
3.4234234234234235 -0.026959651232896453
3.4434434434434436 -0.027274147876829302
3.4634634634634636 -0.027587043375385895
3.4834834834834836 -0.027898357623589387
3.5035035035035036 -0.02820811020360381
3.5235235235235236 -0.028516320325554984
3.5435435435435436 -0.028823006935534468
3.5635635635635636 -0.029128188640483582
3.5835835835835836 -0.02943188374798486
3.6036036036036037 -0.029734110270194625
3.6236236236236237 -0.030034885895412367
3.6436436436436437 -0.03033422808764999
3.6636636636636637 -0.030632153956084346
3.6836836836836837 -0.030928680378836115
3.7037037037037037 -0.031223823963024866
3.7237237237237237 -0.03151760102073106
3.7437437437437437 -0.03181002763051766
3.7637637637637638 -0.032101119605100925
3.7837837837837838 -0.03239089248874796
3.803803803803804 -0.03267936158889642
3.823823823823824 -0.03296654201712432
3.843843843843844 -0.03325244857318979
3.863863863863864 -0.03353709586317388
3.883883883883884 -0.033820498262694815
3.903903903903904 -0.03410266992470695
3.923923923923924 -0.034383624772289734
3.943943943943944 -0.03466337652413615
3.963963963963964 -0.034941938670459305
3.983983983983984 -0.03521932451470497
4.004004004004004 -0.035495547145733636
4.024024024024024 -0.03577061943969054
4.044044044044044 -0.03604455411499896
4.064064064064064 -0.03631736363442717
4.084084084084084 -0.0365890603260795
4.104104104104104 -0.03685965629124399
4.124124124124124 -0.03712916349956119
4.1441441441441444 -0.037397593698085985
4.1641641641641645 -0.037664958472334226
4.1841841841841845 -0.037931269217414854
4.2042042042042045 -0.038196537207861286
4.2242242242242245 -0.03846077348038557
4.2442442442442445 -0.03872398897245724
4.2642642642642645 -0.038986194400984026
4.2842842842842845 -0.03924740035773902
4.3043043043043046 -0.039507617327553035
4.324324324324325 -0.03976685551313697
4.344344344344345 -0.04002512512051418
4.364364364364365 -0.040282436074466965
4.384384384384385 -0.04053879825460657
4.404404404404405 -0.04079422135210592
4.424424424424425 -0.04104871488839948
4.444444444444445 -0.04130228830399538
4.464464464464465 -0.04155495088892305
4.484484484484485 -0.0418067117734994
4.504504504504505 -0.04205758001975082
4.524524524524525 -0.04230756444755887
4.544544544544545 -0.0425566738672683
4.564564564564565 -0.04280491695384156
4.584584584584585 -0.043052302146190796
4.604604604604605 -0.04329883791961836
4.624624624624625 -0.043544532469067115
4.644644644644645 -0.043789394039137425
4.664664664664665 -0.04403343064603077
4.684684684684685 -0.0442766502180649
4.704704704704705 -0.04451906064674277
4.724724724724725 -0.044760669579835544
4.744744744744745 -0.04500148462954795
4.764764764764765 -0.04524151333121898
4.784784784784785 -0.04548076310283458
4.804804804804805 -0.045719241247488995
4.824824824824825 -0.045956954919613574
4.844844844844845 -0.04619391126693556
4.864864864864865 -0.04643011732930638
4.884884884884885 -0.04666557993066592
4.904904904904905 -0.04690030597835346
4.924924924924925 -0.04713430214633771
4.944944944944945 -0.0473675751475999
4.964964964964965 -0.04760013141045194
4.984984984984985 -0.04783197746675455
5.005005005005005 -0.04806311973284669
5.025025025025025 -0.04829356442393051
5.045045045045045 -0.048523317778652125
5.065065065065065 -0.04875238593995718
5.085085085085085 -0.04898077493535871
5.105105105105105 -0.04920849071506178
5.125125125125125 -0.04943553919889632
5.145145145145145 -0.049661926159938974
5.165165165165165 -0.049887657333714586
5.185185185185185 -0.050112738364824355
5.205205205205205 -0.0503371749338051
5.225225225225225 -0.05056097240674823
5.245245245245245 -0.05078413633226292
5.265265265265265 -0.051006672099256634
5.285285285285285 -0.0512285848864755
5.305305305305305 -0.05144988007640097
5.325325325325325 -0.051670562702352596
5.345345345345345 -0.051890637940988416
5.365365365365365 -0.05211011082066286
5.385385385385385 -0.052328986257829724
5.405405405405405 -0.05254726924641617
5.425425425425425 -0.05276496455308924
5.445445445445445 -0.05298207705997632
5.465465465465465 -0.053198611458309036
5.485485485485485 -0.05341457237945943
5.505505505505505 -0.05362996438485909
5.525525525525525 -0.05384479211907631
5.545545545545545 -0.05405906007142
5.565565565565565 -0.05427277264884567
5.585585585585585 -0.05448593417473388
5.605605605605605 -0.05469854914951611
5.625625625625625 -0.05491062166224661
5.645645645645645 -0.05512215599449452
5.665665665665665 -0.0553331563812908
5.685685685685685 -0.055543626841515786
5.7057057057057055 -0.05575357155746799
5.7257257257257255 -0.055962994531394666
5.7457457457457455 -0.05617189959743729
5.7657657657657655 -0.0563802908330924
5.7857857857857855 -0.056588172009984755
5.8058058058058055 -0.056795547114274314
5.8258258258258255 -0.057002419779961594
5.8458458458458455 -0.05720879382810176
5.865865865865866 -0.05741467278989881
5.885885885885886 -0.057620060583560506
5.905905905905906 -0.05782496059786943
5.925925925925926 -0.058029376376119574
5.945945945945946 -0.058233311684122685
5.965965965965966 -0.058436769771006064
5.985985985985986 -0.058639754214804385
6.006006006006006 -0.058842268411745946
6.026026026026026 -0.05904431550476999
6.046046046046046 -0.05924589905241853
6.066066066066066 -0.059447022251352594
6.086086086086086 -0.05964768836538081
6.106106106106106 -0.059847900547710775
6.126126126126126 -0.060047662044281996
6.146146146146146 -0.06024697588097233
6.166166166166166 -0.060445845204584264
6.186186186186186 -0.06064427324257787
6.206206206206206 -0.060842262696586547
6.226226226226226 -0.06103981679631232
6.246246246246246 -0.061236938422150694
6.266266266266266 -0.06143363047256781
6.286286286286286 -0.061629895819137304
6.306306306306306 -0.061825737562929084
6.326326326326326 -0.06202115807979916
6.346346346346346 -0.06221616064520544
6.366366366366366 -0.062410747548634266
6.386386386386386 -0.06260492191458222
6.406406406406406 -0.06279868624660939
6.426426426426427 -0.06299204333728203
6.446446446446447 -0.06318499574116632
6.466466466466467 -0.06337754605916326
6.486486486486487 -0.06356969672727561
6.506506506506507 -0.06376145067281763
6.526526526526527 -0.06395281023365446
6.546546546546547 -0.06414377780412003
6.566566566566567 -0.06433435580143163
6.586586586586587 -0.0645245470059814
6.606606606606607 -0.064714353597223
6.626626626626627 -0.06490377803962086
6.646646646646647 -0.0650928226751522
6.666666666666667 -0.06528148987771074
6.686686686686687 -0.0654697818178544
6.706706706706707 -0.06565770102914087
6.726726726726727 -0.06584524935883712
6.746746746746747 -0.06603242957464547
6.766766766766767 -0.06621924368345325
6.786786786786787 -0.0664056937122125
6.806806806806807 -0.06659178189809012
6.826826826826827 -0.06677751067213158
6.846846846846847 -0.06696288173245285
6.866866866866867 -0.06714789757300377
6.886886886886887 -0.06733256010806832
6.906906906906907 -0.06751687131084735
6.926926926926927 -0.06770083318800219
6.946946946946947 -0.06788444824061657
6.966966966966967 -0.06806771773790851
6.986986986986987 -0.06825064410954651
7.007007007007007 -0.06843322921931053
7.027027027027027 -0.06861547507028198
7.047047047047047 -0.06879738352533102
7.067067067067067 -0.0689789562697046
7.087087087087087 -0.06916019557908049
7.107107107107107 -0.06934110297000876
7.127127127127127 -0.0695216805033172
7.147147147147147 -0.06970192995497912
7.167167167167167 -0.06988185277007974
7.187187187187187 -0.07006145145675197
7.207207207207207 -0.07024072729610464
7.227227227227227 -0.07041968200982496
7.247247247247247 -0.07059831746670259
7.267267267267267 -0.07077663505931969
7.287287287287287 -0.07095463719129791
7.307307307307307 -0.07113232481942161
7.327327327327327 -0.07130970018574964
7.347347347347347 -0.07148676463250445
7.367367367367367 -0.07166351982086605
7.387387387387387 -0.0718399670701772
7.407407407407407 -0.07201610865187852
7.4274274274274275 -0.07219194579650454
7.4474474474474475 -0.07236747963243226
7.4674674674674675 -0.07254271255226455
7.4874874874874875 -0.07271764545228177
7.5075075075075075 -0.07289228011489049
7.5275275275275275 -0.07306661816056295
7.5475475475475475 -0.07324066064895707
7.5675675675675675 -0.07341440988268372
7.587587587587588 -0.07358786645318757
7.607607607607608 -0.07376103254596902
7.627627627627628 -0.07393390854339393
7.647647647647648 -0.07410649720041973
7.667667667667668 -0.07427879901470827
7.687687687687688 -0.07445081527838424
7.707707707707708 -0.07462254852086098
7.727727727727728 -0.07479399885361968
7.747747747747748 -0.07496516839588696
7.767767767767768 -0.07513605799848852
7.787787787787788 -0.0753066692894751
7.807807807807808 -0.07547700340327973
7.827827827827828 -0.07564706225247281
7.847847847847848 -0.07581684633079427
7.867867867867868 -0.07598635731507045
7.887887887887888 -0.0761555962955616
7.907907907907908 -0.07632456511149055
7.927927927927928 -0.07649326450593658
7.947947947947948 -0.07666169546477158
7.967967967967968 -0.07682985969833403
7.987987987987988 -0.07699775869748343
8.008008008008009 -0.07716539271670086
8.028028028028029 -0.07733276367802244
8.048048048048049 -0.07749987273313941
8.068068068068069 -0.07766672071103628
8.088088088088089 -0.07783330912030223
8.108108108108109 -0.07799963912746993
8.128128128128129 -0.07816571152070789
8.148148148148149 -0.078331528286363
8.168168168168169 -0.07849708885646858
8.188188188188189 -0.07866239655306814
8.208208208208209 -0.07882745044340894
8.228228228228229 -0.07899225297224244
8.248248248248249 -0.07915680501087871
8.268268268268269 -0.07932110690333288
8.288288288288289 -0.07948516076548906
8.308308308308309 -0.07964896702208646
8.328328328328329 -0.07981252669093716
8.348348348348349 -0.07997584079946218
8.368368368368369 -0.08013891098786763
8.388388388388389 -0.08030173766617232
8.408408408408409 -0.08046432181671728
8.428428428428429 -0.08062666565493029
8.448448448448449 -0.08078876817497416
8.468468468468469 -0.08095063147208492
8.488488488488489 -0.08111225695509017
8.508508508508509 -0.08127364529199937
8.528528528528529 -0.08143479703021228
8.548548548548549 -0.08159571257840223
8.568568568568569 -0.08175639495850817
8.588588588588589 -0.0819168429411963
8.608608608608609 -0.082077058581114
8.62862862862863 -0.08223704309793153
8.64864864864865 -0.08239679608882106
8.66866866866867 -0.0825563205629086
8.68868868868869 -0.08271561495956853
8.70870870870871 -0.08287468188774683
8.72872872872873 -0.08303352227911404
8.74874874874875 -0.08319213527760103
8.76876876876877 -0.08335052435079826
8.78878878878879 -0.08350868808689521
8.80880880880881 -0.08366662865771363
8.82882882882883 -0.08382434638096015
8.84884884884885 -0.08398184204589698
8.86886886886887 -0.08413911693161244
8.88888888888889 -0.08429617199218517
8.90890890890891 -0.08445300782800697
8.92892892892893 -0.08460962465605726
8.94894894894895 -0.08476602400397779
8.96896896896897 -0.08492220703197603
8.98898898898899 -0.0850781736198633
9.00900900900901 -0.08523392496116405
9.02902902902903 -0.08538946182569004
9.04904904904905 -0.08554478543857882
9.06906906906907 -0.08569989657470903
9.08908908908909 -0.0858547945912812
9.10910910910911 -0.08600948205669492
9.12912912912913 -0.08616395824651499
9.14914914914915 -0.0863182257005177
9.16916916916917 -0.08647228357134212
9.18918918918919 -0.08662613334244756
9.20920920920921 -0.0867797759602722
9.22922922922923 -0.08693321179551614
9.24924924924925 -0.08708644162237067
9.26926926926927 -0.08723946560299575
9.28928928928929 -0.0873922853296939
9.30930930930931 -0.08754490179007696
9.32932932932933 -0.08769731425998537
9.34934934934935 -0.08784952558486162
9.36936936936937 -0.08800153475096037
9.38938938938939 -0.088153342165594
9.40940940940941 -0.08830494972944183
9.42942942942943 -0.08845635866252927
9.44944944944945 -0.08860756718544821
9.46946946946947 -0.08875857839045495
9.48948948948949 -0.08890939121181629
9.50950950950951 -0.08906000840705597
9.52952952952953 -0.08921042845402735
9.54954954954955 -0.08936065370478541
9.56956956956957 -0.08951068331802603
9.58958958958959 -0.0896605192036545
9.60960960960961 -0.08981016121330906
9.62962962962963 -0.08995961077579342
9.64964964964965 -0.09010886844672011
9.66966966966967 -0.09025793385459041
9.68968968968969 -0.09040680822835143
9.70970970970971 -0.090555491866848
9.72972972972973 -0.09070398672044286
9.74974974974975 -0.09085229114127127
9.76976976976977 -0.09100040911348126
9.78978978978979 -0.0911483369367497
9.80980980980981 -0.09129607931524966
9.82982982982983 -0.09144363451182372
9.84984984984985 -0.09159100242476409
9.86986986986987 -0.09173818608910805
9.88988988988989 -0.09188518466745157
9.90990990990991 -0.09203199903351364
9.92992992992993 -0.092178628930218
9.94994994994995 -0.09232507734076428
9.96996996996997 -0.09247134168868687
9.98998998998999 -0.09261742410717075
10.01001001001001 -0.09276332558081549
10.03003003003003 -0.09290904741984435
10.05005005005005 -0.09305458815842649
10.07007007007007 -0.0931999481228385
10.09009009009009 -0.09334512952006913
10.11011011011011 -0.09349013332027284
10.13013013013013 -0.09363495756578577
10.15015015015015 -0.09377960540261981
10.17017017017017 -0.0939240770684571
10.19019019019019 -0.0940683714076542
10.21021021021021 -0.09421248917115377
10.23023023023023 -0.09435643310970729
10.25025025025025 -0.09450020118311125
10.27027027027027 -0.09464379674522966
10.29029029029029 -0.09478721651849187
10.31031031031031 -0.0949304644451906
10.33033033033033 -0.09507353771484389
10.35035035035035 -0.09521644089495793
10.37037037037037 -0.09535917167701136
10.39039039039039 -0.09550173160002584
10.41041041041041 -0.09564412064783251
10.43043043043043 -0.09578633904901684
10.45045045045045 -0.09592838918629781
10.47047047047047 -0.09607026801892202
10.49049049049049 -0.09621198038109777
10.51051051051051 -0.0963535237053281
10.53053053053053 -0.09649489951292142
10.55055055055055 -0.09663610762381528
10.57057057057057 -0.09677715010037147
10.59059059059059 -0.09691802524568974
10.61061061061061 -0.097058735637432
10.63063063063063 -0.0971992821069679
10.65065065065065 -0.09733966155197857
10.67067067067067 -0.09747987732287514
10.69069069069069 -0.09761992885115123
10.71071071071071 -0.09775981792514996
10.73073073073073 -0.09789954444454482
10.75075075075075 -0.09803910852308798
10.77077077077077 -0.09817851049575788
10.79079079079079 -0.09831775092603201
10.81081081081081 -0.0984568283496711
10.83083083083083 -0.0985957460289934
10.85085085085085 -0.09873450525644945
10.87087087087087 -0.09887310292477511
10.89089089089089 -0.09901154306869878
10.91091091091091 -0.09914982533716193
10.93093093093093 -0.09928794477757494
10.95095095095095 -0.09942591096533265
10.97097097097097 -0.09956371695160232
10.99099099099099 -0.09970136804652228
11.01101101101101 -0.0998388600097033
11.03103103103103 -0.09997619868337236
11.05105105105105 -0.10011337765241124
11.07107107107107 -0.10025040580736104
11.09109109109109 -0.10038727707136146
11.11111111111111 -0.10052399315091959
11.13113113113113 -0.10066055600864517
11.15115115115115 -0.1007969625589563
11.17117117117117 -0.10093321783119902
11.19119119119119 -0.10106932181958012
11.21121121121121 -0.10120527197214717
11.23123123123123 -0.10134107133807654
11.25125125125125 -0.101476717700776
11.27127127127127 -0.10161221175028678
11.29129129129129 -0.10174755721686823
11.31131131131131 -0.10188275243036625
11.33133133133133 -0.1020177958363035
11.35135135135135 -0.10215268891217394
11.37137137137137 -0.10228743630518035
11.391391391391391 -0.1024220311463428
11.411411411411411 -0.10255648144961196
11.431431431431431 -0.10269078059713116
11.451451451451451 -0.1028249340880419
11.471471471471471 -0.10295893856866552
11.491491491491491 -0.10309279693702167
11.511511511511511 -0.10322650923407391
11.531531531531531 -0.10336007566864687
11.551551551551551 -0.10349349662237102
11.571571571571571 -0.10362676943854265
11.591591591591591 -0.1037598980189958
11.611611611611611 -0.1038928832950476
11.631631631631631 -0.10402572639228015
11.651651651651651 -0.1041584219687933
11.671671671671671 -0.10429097473973631
11.691691691691691 -0.10442338635530049
11.711711711711711 -0.10455565183376417
11.731731731731731 -0.10468777998747783
11.751751751751751 -0.10481976267457953
11.771771771771771 -0.10495160216255363
11.791791791791791 -0.10508330450106618
11.811811811811811 -0.10521486179316501
11.831831831831831 -0.10534628045115338
11.851851851851851 -0.10547755998223746
11.871871871871871 -0.10560869635007197
11.891891891891891 -0.10573969664215872
11.911911911911911 -0.10587055338887724
11.931931931931931 -0.10600127408856598
11.951951951951951 -0.1061318590404782
11.971971971971971 -0.10626230102160548
11.991991991991991 -0.10639260431195868
12.012012012012011 -0.10652277348550325
12.032032032032031 -0.10665280553940265
12.052052052052051 -0.10678270147812548
12.072072072072071 -0.10691245847284506
12.092092092092091 -0.10704208181957672
12.112112112112111 -0.107171564904763
12.132132132132131 -0.107300917471548
12.152152152152151 -0.10743013314595176
12.172172172172171 -0.10755921383405538
12.192192192192191 -0.1076881574231122
12.212212212212211 -0.107816970372457
12.232232232232231 -0.10794564662041584
12.252252252252251 -0.10807418868524188
12.272272272272271 -0.10820259930351284
12.292292292292291 -0.10833088143543268
12.312312312312311 -0.10845902494875426
12.332332332332332 -0.10858703740568157
12.352352352352352 -0.1087149177233333
12.372372372372372 -0.10884266946269061
12.392392392392392 -0.1089702872450717
12.412412412412412 -0.10909777489739203
12.432432432432432 -0.10922513183040633
12.452452452452452 -0.10935235755802569
12.472472472472472 -0.10947945645065371
12.492492492492492 -0.10960642356809569
12.512512512512512 -0.10973325875406008
12.532532532532532 -0.10985996683913185
12.552552552552552 -0.1099865431137378
12.572572572572572 -0.11011299273364644
12.592592592592592 -0.11023931615267042
12.612612612612612 -0.11036550892094675
12.632632632632632 -0.11049157671072157
12.652652652652652 -0.11061751526130863
12.672672672672672 -0.11074333060825775
12.692692692692692 -0.11086901348911038
12.712712712712712 -0.11099457018959029
12.732732732732732 -0.11112000731895696
12.752752752752752 -0.1112453158134451
12.772772772772772 -0.11137049717618556
12.792792792792792 -0.11149554764959518
12.812812812812812 -0.11162047986512381
12.832832832832834 -0.11174528493318894
12.852852852852854 -0.11186997045005825
12.872872872872874 -0.11199452756271006
12.892892892892894 -0.11211895853074802
12.912912912912914 -0.11224327149071368
12.932932932932934 -0.1123674577300951
12.952952952952954 -0.11249151993056211
12.972972972972974 -0.11261546096766165
12.992992992992994 -0.11273928391510527
13.013013013013014 -0.11286298019125544
13.033033033033034 -0.11298655299216745
13.053053053053054 -0.1131100057217766
13.073073073073074 -0.11323333592269752
13.093093093093094 -0.1133565472817877
13.113113113113114 -0.11347963753392756
13.133133133133134 -0.11360260444049652
13.153153153153154 -0.11372545206192772
13.173173173173174 -0.1138481846888185
13.193193193193194 -0.11397079410338412
13.213213213213214 -0.11409328476629746
13.233233233233234 -0.11421564843163644
13.253253253253254 -0.11433790278852451
13.273273273273274 -0.11446003330216711
13.293293293293294 -0.11458205158489734
13.313313313313314 -0.11470394298708345
13.333333333333334 -0.1148257261603948
13.353353353353354 -0.11494738650436234
13.373373373373374 -0.11506892957089443
13.393393393393394 -0.11519035428664115
13.413413413413414 -0.11531166658619507
13.433433433433434 -0.11543285867437479
13.453453453453454 -0.11555392965966624
13.473473473473474 -0.11567489294365135
13.493493493493494 -0.11579573375906257
13.513513513513514 -0.1159164658673445
13.533533533533534 -0.11603708170381463
13.553553553553554 -0.11615758089279295
13.573573573573574 -0.11627796313515598
13.593593593593594 -0.1163982282106677
13.613613613613614 -0.11651839100354408
13.633633633633634 -0.1166384290971133
13.653653653653654 -0.11675835760424644
13.673673673673674 -0.1168781691325034
13.693693693693694 -0.11699786389108571
13.713713713713714 -0.11711744998811202
13.733733733733734 -0.11723692800014737
13.753753753753754 -0.11735629067575488
13.773773773773774 -0.1174755386099783
13.793793793793794 -0.11759467249963641
13.813813813813814 -0.11771370125686212
13.833833833833834 -0.11783261780285552
13.853853853853854 -0.11795141492095264
13.873873873873874 -0.11807011014948733
13.893893893893894 -0.11818868819934067
13.913913913913914 -0.11830715866680125
13.933933933933934 -0.11842551454384763
13.953953953953954 -0.11854376579387217
13.973973973973974 -0.1186619055259283
13.993993993993994 -0.1187799267163993
14.014014014014014 -0.11889784845392135
14.034034034034034 -0.11901565522437837
14.054054054054054 -0.11913335776245562
14.074074074074074 -0.11925094930816478
14.094094094094094 -0.11936843198741745
14.114114114114114 -0.1194858080661184
14.134134134134134 -0.11960307995317111
14.154154154154154 -0.11972023176399021
14.174174174174174 -0.11983728436582076
14.194194194194194 -0.11995423125368188
14.214214214214214 -0.12007106579854057
14.234234234234235 -0.12018779074379363
14.254254254254255 -0.12030441855749222
14.274274274274275 -0.12042093323226467
14.294294294294295 -0.12053734748690245
14.314314314314315 -0.12065364514174229
14.334334334334335 -0.12076984902847941
14.354354354354355 -0.12088593308683994
14.374374374374375 -0.12100192056013595
14.394394394394395 -0.12111780522646444
14.414414414414415 -0.12123358074631871
14.434434434434435 -0.12134925088596486
14.454454454454455 -0.12146481959213065
14.474474474474475 -0.12158028062104112
14.494494494494495 -0.12169563806330289
14.514514514514515 -0.12181089619757805
14.534534534534535 -0.12192603828666015
14.554554554554555 -0.12204108989472334
14.574574574574575 -0.12215603436560185
14.594594594594595 -0.12227087629403693
14.614614614614615 -0.12238560955929374
14.634634634634635 -0.12250023892310682
14.654654654654655 -0.12261476935216256
14.674674674674675 -0.12272920602206187
14.694694694694695 -0.12284353184920736
14.714714714714715 -0.12295775195100198
14.734734734734735 -0.12307187165921699
14.754754754754755 -0.12318589652363576
14.774774774774775 -0.12329982075285184
14.794794794794795 -0.12341363844903899
14.814814814814815 -0.12352736706656964
14.834834834834835 -0.1236409773683198
14.854854854854855 -0.12375449882955807
14.874874874874875 -0.12386791390166951
14.894894894894895 -0.12398122872981399
14.914914914914915 -0.12409444969678946
14.934934934934935 -0.1242075711858446
14.954954954954955 -0.1243205874781369
14.974974974974975 -0.12443350516786425
14.994994994994995 -0.12454633109772992
15.015015015015015 -0.12465904717679277
15.035035035035035 -0.12477167290448327
15.055055055055055 -0.12488420284998014
15.075075075075075 -0.12499661862215883
15.095095095095095 -0.1251089531784329
15.115115115115115 -0.12522118829195591
15.135135135135135 -0.12533330527414965
15.155155155155155 -0.12544535110809496
15.175175175175175 -0.12555728091394214
15.195195195195195 -0.1256691290850761
15.215215215215215 -0.12578087700831844
15.235235235235235 -0.12589250560007423
15.255255255255255 -0.1260040637871096
15.275275275275275 -0.1261155191662122
15.295295295295295 -0.12622688014388916
15.315315315315315 -0.12633814143171002
15.335335335335335 -0.12644929764762142
15.355355355355355 -0.1265603716762444
15.375375375375375 -0.1266713442569143
15.395395395395395 -0.12678222439964248
15.415415415415415 -0.12689300694147745
15.435435435435435 -0.1270037012056604
15.455455455455455 -0.1271142874707234
15.475475475475475 -0.12722478985784172
15.495495495495495 -0.1273351885670578
15.515515515515515 -0.12744550825037754
15.535535535535535 -0.1275557290343622
15.555555555555555 -0.1276658457355395
15.575575575575575 -0.12777588366704268
15.595595595595595 -0.12788582269557602
15.615615615615615 -0.12799565768585142
15.635635635635635 -0.1281054146315057
15.655655655655655 -0.12821507314316
15.675675675675675 -0.1283246281426388
15.695695695695695 -0.12843410632410854
15.715715715715715 -0.1285434870459886
15.735735735735735 -0.12865278144336795
15.755755755755755 -0.12876196849151617
15.775775775775776 -0.12887107574061324
15.795795795795796 -0.12898008210913192
15.815815815815816 -0.12908901575356693
15.835835835835836 -0.1291978388415176
15.855855855855856 -0.12930656299923193
15.875875875875876 -0.12941521714424092
15.895895895895896 -0.12952377990370056
15.915915915915916 -0.12963224652404806
15.935935935935936 -0.12974061217095723
15.955955955955956 -0.12984890669647967
15.975975975975976 -0.12995709079931114
15.995995995995996 -0.13006519463635427
16.016016016016017 -0.13017321375179502
16.036036036036037 -0.13028114361307214
16.056056056056057 -0.130388979610289
16.076076076076077 -0.13049671705571908
16.096096096096097 -0.13060438760593504
16.116116116116117 -0.13071195047537143
16.136136136136138 -0.1308194376499037
16.156156156156158 -0.13092682628404972
16.176176176176178 -0.13103413036526682
16.196196196196198 -0.1311413454747388
16.216216216216218 -0.13124846711909577
16.236236236236238 -0.13135550980099497
16.256256256256258 -0.13146245005574606
16.276276276276278 -0.13156932181033862
16.296296296296298 -0.13167610158019244
16.316316316316318 -0.13178278487840112
16.336336336336338 -0.1318893868493396
16.356356356356358 -0.13199590324376675
16.376376376376378 -0.13210232974116207
16.396396396396398 -0.1322086820434607
16.416416416416418 -0.13231491562790426
16.436436436436438 -0.13242108663487417
16.456456456456458 -0.13252717075751227
16.476476476476478 -0.13263316371350903
16.496496496496498 -0.13273908190630407
16.516516516516518 -0.13284490042422945
16.536536536536538 -0.1329506357997033
16.556556556556558 -0.13305630503702337
16.576576576576578 -0.13316186172086897
16.596596596596598 -0.13326734401835574
16.616616616616618 -0.13337274797808368
16.636636636636638 -0.1334780478688781
16.656656656656658 -0.13358328289500643
16.676676676676678 -0.13368842733060932
16.696696696696698 -0.13379349909239668
16.716716716716718 -0.13389847204236216
16.736736736736738 -0.13400336424719017
16.756756756756758 -0.13410817171467806
16.776776776776778 -0.13421289038730533
16.796796796796798 -0.1343175389941964
16.816816816816818 -0.13442209078467957
16.836836836836838 -0.1345265646490017
16.856856856856858 -0.13463095670708897
16.876876876876878 -0.13473526301557198
16.896896896896898 -0.13483950315558246
16.916916916916918 -0.13494362602825077
16.936936936936938 -0.13504769871321157
16.956956956956958 -0.13515166983636875
16.976976976976978 -0.13525555932580346
16.996996996996998 -0.13535936330989787
17.017017017017018 -0.1354631023523314
17.037037037037038 -0.13556674826758838
17.057057057057058 -0.1356703218051108
17.077077077077078 -0.13577381931145877
17.097097097097098 -0.13587721195426414
17.117117117117118 -0.13598054604219006
17.137137137137138 -0.13608379277936172
17.157157157157158 -0.1361869482716998
17.177177177177178 -0.1362900343184587
17.197197197197198 -0.13639302146959442
17.217217217217218 -0.13649593172494084
17.237237237237238 -0.13659878767143702
17.25725725725726 -0.1367015332829353
17.27727727727728 -0.13680421743362192
17.2972972972973 -0.13690681005795988
17.31731731731732 -0.13700936106524522
17.33733733733734 -0.1371117863166334
17.35735735735736 -0.13721413577160707
17.37737737737738 -0.13731643327011525
17.3973973973974 -0.13741862056464416
17.41741741741742 -0.13752074895300243
17.43743743743744 -0.13762278730696176
17.45745745745746 -0.13772475992278962
17.47747747747748 -0.13782663521965274
17.4974974974975 -0.1379284661543651
17.51751751751752 -0.13803016400553492
17.53753753753754 -0.13813183934665602
17.55755755755756 -0.13823340282412627
17.57757757757758 -0.13833490857245978
17.5975975975976 -0.13843632416043888
17.61761761761762 -0.13853764587913348
17.63763763763764 -0.13863892929990954
17.65765765765766 -0.13874011198668518
17.67767767767768 -0.13884122009612365
17.6976976976977 -0.13894222003086304
17.71771771771772 -0.1390431989934833
17.73773773773774 -0.13914406285456712
17.75775775775776 -0.1392448690500992
17.77777777777778 -0.13934561454139546
17.7977977977978 -0.13944623396164701
17.81781781781782 -0.13954678570126713
17.83783783783784 -0.13964729808512996
17.85785785785786 -0.13974770502814982
17.87787787787788 -0.1398480664635495
17.8978978978979 -0.13994831544540673
17.91791791791792 -0.14004851256869483
17.93793793793794 -0.14014862249346122
17.95795795795796 -0.14024867439598637
17.97797797797798 -0.14034863245048798
17.997997997998 -0.14044852612351102
18.01801801801802 -0.1405483190979304
18.03803803803804 -0.14064807459194467
18.05805805805806 -0.14074772273200042
18.07807807807808 -0.14084732743413508
18.0980980980981 -0.14094681792943975
18.11811811811812 -0.14104625883839192
18.13813813813814 -0.1411456474208025
18.15815815815816 -0.14124491155003668
18.17817817817818 -0.1413441169182286
18.1981981981982 -0.14144329572961778
18.21821821821822 -0.14154233981074885
18.23823823823824 -0.14164135144213175
18.25825825825826 -0.1417402925259415
18.27827827827828 -0.1418391240819408
18.2982982982983 -0.14193791463041106
18.31831831831832 -0.14203658896524704
18.33833833833834 -0.1421352163593964
18.35835835835836 -0.14223375743380606
18.37837837837838 -0.1423322458802543
18.3983983983984 -0.1424306790054007
18.41841841841842 -0.14252901665125395
18.43843843843844 -0.14262725538306703
18.45845845845846 -0.14272546743907952
18.47847847847848 -0.142823574447772
18.4984984984985 -0.14292161113641022
18.51851851851852 -0.14301961307443264
18.53853853853854 -0.1431175391813933
18.55855855855856 -0.14321534743741193
18.57857857857858 -0.14331311248187886
18.5985985985986 -0.14341079243039354
18.61861861861862 -0.14350842376363296
18.63863863863864 -0.14360596405775505
18.65865865865866 -0.14370341004582954
18.67867867867868 -0.14380083911668695
18.6986986986987 -0.1438981681396971
18.71871871871872 -0.14399543453233793
18.73873873873874 -0.144092635552036
18.75875875875876 -0.14418972712561287
18.77877877877878 -0.14428678876959072
18.7987987987988 -0.14438377656410478
18.81881881881882 -0.14448068760047394
18.83883883883884 -0.14457751892778062
18.85885885885886 -0.14467426755243007
18.87887887887888 -0.14477097316857515
18.8988988988989 -0.14486759045433573
18.91891891891892 -0.14496420273016447
18.93893893893894 -0.14506067791148453
18.95895895895896 -0.14515709948318056
18.97897897897898 -0.14525342097980837
18.998998998999 -0.14534972753771405
19.01901901901902 -0.14544592840008758
19.03903903903904 -0.14554206491019994
19.05905905905906 -0.14563817937981755
19.07907907907908 -0.1457341794255676
19.0990990990991 -0.1458301070276657
19.11911911911912 -0.1459259594099852
19.13913913913914 -0.14602177975290231
19.15915915915916 -0.1461175197231257
19.17917917917918 -0.14621317642828027
19.1991991991992 -0.14630874693496512
19.21921921921922 -0.14640427531075037
19.23923923923924 -0.14649975933332093
19.25925925925926 -0.14659514917488087
19.27927927927928 -0.14669044174425144
19.2992992992993 -0.14678573012091792
19.31931931931932 -0.1468809159937797
19.33933933933934 -0.14697604479833692
19.35935935935936 -0.14707111409636137
19.37937937937938 -0.1471660722227566
19.3993993993994 -0.14726096531025845
19.41941941941942 -0.14735584054965145
19.43943943943944 -0.14745064616760467
19.45945945945946 -0.14754537954469782
19.47947947947948 -0.14764003802475623
19.4994994994995 -0.14773461891437772
19.51951951951952 -0.14782911948237626
19.53953953953954 -0.14792358838113906
19.55955955955956 -0.14801797195183575
19.57957957957958 -0.14811231934473712
19.5995995995996 -0.1482065239843498
19.61961961961962 -0.14830073979153627
19.63963963963964 -0.14839485983374176
19.65965965965966 -0.14848888112194836
19.67967967967968 -0.14858290750742575
19.6996996996997 -0.14867683021642747
19.71971971971972 -0.1487707001768418
19.73973973973974 -0.14886451513684984
19.75975975975976 -0.1489582181886554
19.77977977977978 -0.14905191596177203
19.7997997997998 -0.14914549655781784
19.81981981981982 -0.14923901221183924
19.83983983983984 -0.14933251632971944
19.85985985985986 -0.14942589510577808
19.87987987987988 -0.14951925801267177
19.8998998998999 -0.14961254670354018
19.91991991991992 -0.14970575862429067
19.93993993993994 -0.14979889118612355
19.95995995995996 -0.14989194176547493
19.97997997997998 -0.1499850236788295
20.0 -0.1500779612108908
