# Supplementary material for: Multi-criteria group decision making based on Archimedean power partitioned Muirhead mean operators of q-rung orthopair fuzzy numbers
Source: PLoS One. 2019 Sep 5;14(9):e0221759. doi: 10.1371/journal.pone.0221759 (PMC6728046; doi:10.1371/journal.pone.0221759)
Supplement: S2 File — https://github.com/YuchuChingQin/AOsOfqROFNsForMCGDM. (ZIP) [file pone.0221759.s002.zip › AOsOfqROFNs/HH2.txt]

0.0 NaN
0.02002002002002002 -0.044349675236411784
0.04004004004004004 -0.050177219006171
0.06006006006006006 -0.05532658227786283
0.08008008008008008 -0.06007048409369925
0.10010010010010009 -0.06451548843719573
0.12012012012012012 -0.06871728724838808
0.14014014014014015 -0.07271080391269708
0.16016016016016016 -0.0765206722302686
0.18018018018018017 -0.08016565348493482
0.20020020020020018 -0.08366078246813799
0.22022022022022023 -0.08701853312080302
0.24024024024024024 -0.09024951118315816
0.2602602602602603 -0.0933628969107671
0.2802802802802803 -0.09636674525653519
0.3003003003003003 -0.09926819934182968
0.3203203203203203 -0.10207364820308684
0.34034034034034033 -0.10478884702562982
0.36036036036036034 -0.10741901111601024
0.38038038038038036 -0.10996889087375006
0.40040040040040037 -0.11244283263049504
0.42042042042042044 -0.11484482872788976
0.44044044044044045 -0.11717855923981288
0.46046046046046046 -0.11944742709476147
0.4804804804804805 -0.1216545879110427
0.5005005005005005 -0.12380297554245318
0.5205205205205206 -0.1258953241063128
0.5405405405405406 -0.12793418709853924
0.5605605605605606 -0.12992195407533683
0.5805805805805806 -0.131860865289535
0.6006006006006006 -0.13375302459150834
0.6206206206206206 -0.1356004108522171
0.6406406406406406 -0.13740488811802468
0.6606606606606606 -0.1391682146744661
0.6806806806806807 -0.1408920511623512
0.7007007007007007 -0.1425779678718943
0.7207207207207207 -0.14422745131775352
0.7407407407407407 -0.1458419101830959
0.7607607607607607 -0.14742268071054604
0.7807807807807807 -0.14897103160073696
0.8008008008008007 -0.15048816847861016
0.8208208208208209 -0.15197523797285722
0.8408408408408409 -0.1534333314505041
0.8608608608608609 -0.1548634884477584
0.8808808808808809 -0.1562666998184846
0.9009009009009009 -0.15764391064190442
0.9209209209209209 -0.1589960229018395
0.9409409409409409 -0.1603238979678255
0.960960960960961 -0.1616283588904734
0.980980980980981 -0.16291019253625194
1.001001001001001 -0.16417015156367623
1.021021021021021 -0.1654089562721404
1.0410410410410411 -0.16662729631746626
1.0610610610610611 -0.1678258323192711
1.0810810810810811 -0.16900519735669145
1.1011011011011012 -0.1701659983733573
1.1211211211211212 -0.17130881749382665
1.1411411411411412 -0.17243421325292974
1.1611611611611612 -0.17354272175704294
1.1811811811811812 -0.17463485777145815
1.2012012012012012 -0.17571111574024367
1.2212212212212212 -0.17677197076074103
1.2412412412412412 -0.17781787948161523
1.2612612612612613 -0.17884928096525268
1.2812812812812813 -0.1798665974997648
1.3013013013013013 -0.18087023536108326
1.3213213213213213 -0.1818605855384296
1.3413413413413413 -0.18283802441577435
1.3613613613613613 -0.18380291442548077
1.3813813813813813 -0.18475560466224378
1.4014014014014013 -0.18569643145960463
1.4214214214214214 -0.18662571894829513
1.4414414414414414 -0.1875437795811892
1.4614614614614614 -0.18845091463129685
1.4814814814814814 -0.1893474146615544
1.5015015015015014 -0.19023355998197802
1.5215215215215214 -0.1911096210738102
1.5415415415415414 -0.19197585899507721
1.5615615615615615 -0.19283252577595927
1.5815815815815815 -0.19367986477906077
1.6016016016016015 -0.19451811106462824
1.6216216216216217 -0.19534749170952734
1.6416416416416417 -0.19616822614526663
1.6616616616616617 -0.1969805264510929
1.6816816816816818 -0.1977845976494639
1.7017017017017018 -0.19858063798562792
1.7217217217217218 -0.19936883918509038
1.7417417417417418 -0.20014938672693405
1.7617617617617618 -0.20092246006951162
1.7817817817817818 -0.20168823288089768
1.8018018018018018 -0.20244687327575994
1.8218218218218218 -0.20319854400761792
1.8418418418418419 -0.20394340269375316
1.8618618618618619 -0.20468160199295665
1.8818818818818819 -0.20541328979523063
1.901901901901902 -0.20613860939258968
1.921921921921922 -0.2068576996815447
1.941941941941942 -0.20757069526816668
1.961961961961962 -0.20827772668310915
1.981981981981982 -0.20897892050450437
2.002002002002002 -0.20967439948120015
2.022022022022022 -0.21036428273221086
2.042042042042042 -0.21104868578988936
2.062062062062062 -0.21172772081104907
2.0820820820820822 -0.21240149665344554
2.1021021021021022 -0.21307011900184697
2.1221221221221223 -0.2137336904687235
2.1421421421421423 -0.21439231073130915
2.1621621621621623 -0.2150460765875825
2.1821821821821823 -0.21569508210490737
2.2022022022022023 -0.21633941868821227
2.2222222222222223 -0.21697917519131837
2.2422422422422423 -0.21761443795408306
2.2622622622622623 -0.21824529093742484
2.2822822822822824 -0.21887181580338583
2.3023023023023024 -0.21949409196506206
2.3223223223223224 -0.22011219667674203
2.3423423423423424 -0.22072620510060215
2.3623623623623624 -0.2213361903797566
2.3823823823823824 -0.22194222370632574
2.4024024024024024 -0.2225443743840307
2.4224224224224224 -0.22314270988586446
2.4424424424424425 -0.22373729592286976
2.4624624624624625 -0.22432819650119384
2.4824824824824825 -0.22491547393886577
2.5025025025025025 -0.22549918898034155
2.5225225225225225 -0.22607940082811304
2.5425425425425425 -0.2266561671453809
2.5625625625625625 -0.22722954417136124
2.5825825825825826 -0.22779958671701747
2.6026026026026026 -0.22836634822644158
2.6226226226226226 -0.22892988083603225
2.6426426426426426 -0.2294902353642477
2.6626626626626626 -0.23004746147343563
2.6826826826826826 -0.23060160751208642
2.7027027027027026 -0.23115272071510942
2.7227227227227226 -0.23170084719222717
2.7427427427427427 -0.23224603192450252
2.7627627627627627 -0.2327883188375918
2.7827827827827827 -0.23332775084157265
2.8028028028028027 -0.23386436979878622
2.8228228228228227 -0.23439821668508265
2.8428428428428427 -0.2349293314201562
2.8628628628628627 -0.23545775306157488
2.8828828828828827 -0.2359835198142898
2.9029029029029028 -0.2365066689261533
2.9229229229229228 -0.23702723689373983
2.942942942942943 -0.23754525932879283
2.962962962962963 -0.2380607710777632
2.982982982982983 -0.23857380625213243
3.003003003003003 -0.2390843981458634
3.023023023023023 -0.23959257936124095
3.043043043043043 -0.24009838179085036
3.063063063063063 -0.240601836679005
3.083083083083083 -0.24110297451164656
3.103103103103103 -0.24160182520258439
3.123123123123123 -0.24209841799469822
3.143143143143143 -0.24259278150740032
3.163163163163163 -0.243084943789752
3.183183183183183 -0.24357493233385732
3.203203203203203 -0.24406277399335635
3.2232232232232234 -0.24454849510716944
3.2432432432432434 -0.24503212149098388
3.2632632632632634 -0.24551367836392832
3.2832832832832834 -0.2459931905933992
3.3033033033033035 -0.2464706823497794
3.3233233233233235 -0.24694617751882147
3.3433433433433435 -0.2474196992995858
3.3633633633633635 -0.2478912707015251
3.3833833833833835 -0.24836091396339047
3.4034034034034035 -0.2488286511810664
3.4234234234234235 -0.24929450393289826
3.4434434434434436 -0.2497584932351408
3.4634634634634636 -0.2502206399549805
3.4834834834834836 -0.2506809642851832
3.5035035035035036 -0.2511394863444281
3.5235235235235236 -0.25159622561178663
3.5435435435435436 -0.2520512014020157
3.5635635635635636 -0.252504432514125
3.5835835835835836 -0.2529559375007506
3.6036036036036037 -0.2534057345522758
3.6236236236236237 -0.2538538413823582
3.6436436436436437 -0.25430027574245045
3.6636636636636637 -0.2547450546681062
3.6836836836836837 -0.25518819519100877
3.7037037037037037 -0.2556297138293899
3.7237237237237237 -0.25606962688083396
3.7437437437437437 -0.2565079505113924
3.7637637637637638 -0.25694470033007843
3.7837837837837838 -0.25737989193550104
3.803803803803804 -0.25781354042063287
3.823823823823824 -0.2582456607903509
3.843843843843844 -0.2586762677592845
3.863863863863864 -0.25910537573703685
3.883883883883884 -0.25953299892956694
3.903903903903904 -0.2599591514687143
3.923923923923924 -0.2603838468095544
3.943943943943944 -0.2608070985046912
3.963963963963964 -0.2612289200754474
3.983983983983984 -0.26164932440741806
4.004004004004004 -0.26206832438647787
4.024024024024024 -0.26248593278220167
4.044044044044044 -0.2629021617500191
4.064064064064064 -0.26331702393588524
4.084084084084084 -0.26373053113318384
4.104104104104104 -0.2641426951658411
4.124124124124124 -0.2645535279504493
4.1441441441441444 -0.26496304059817166
4.1641641641641645 -0.2653712449704744
4.1841841841841845 -0.26577815166748975
4.2042042042042045 -0.26618377206996274
4.2242242242242245 -0.266588116711976
4.2442442442442445 -0.2669911965502354
4.2642642642642645 -0.26739302171320734
4.2842842842842845 -0.2677936026869552
4.3043043043043046 -0.2681929496792408
4.324324324324325 -0.26859107275157096
4.344344344344345 -0.2689879816313015
4.364364364364365 -0.26938368603664753
4.384384384384385 -0.2697781958715582
4.404404404404405 -0.27017152034700853
4.424424424424425 -0.27056366849920893
4.444444444444445 -0.27095465016752707
4.464464464464465 -0.2713444737728603
4.484484484484485 -0.2717331486153736
4.504504504504505 -0.2721206833936639
4.524524524524525 -0.2725070866212499
4.544544544544545 -0.27289236710403075
4.564564564564565 -0.2732765331818431
4.584584584584585 -0.27365959320723277
4.604604604604605 -0.274041555188067
4.624624624624625 -0.2744224275424946
4.644644644644645 -0.2748022180731465
4.664664664664665 -0.2751809347360348
4.684684684684685 -0.2755585850442716
4.704704704704705 -0.2759351768990287
4.724724724724725 -0.27631071800167584
4.744744744744745 -0.2766852154566623
4.764764764764765 -0.27705867691881736
4.784784784784785 -0.27743110972773294
4.804804804804805 -0.2778025207649056
4.824824824824825 -0.2781729171404985
4.844844844844845 -0.2785423058245713
4.864864864864865 -0.2789106944018023
4.884884884884885 -0.27927808865448006
4.904904904904905 -0.27964449621625953
4.924924924924925 -0.28000992295663074
4.944944944944945 -0.28037437616573924
4.964964964964965 -0.28073786171688464
4.984984984984985 -0.2811003864436953
5.005005005005005 -0.28146195647987043
5.025025025025025 -0.28182257811609956
5.045045045045045 -0.2821822573816117
5.065065065065065 -0.28254100063440735
5.085085085085085 -0.2828988137907541
5.105105105105105 -0.283255702927339
5.125125125125125 -0.2836116738422433
5.145145145145145 -0.28396673194699396
5.165165165165165 -0.28432088369088115
5.185185185185185 -0.28467413422664795
5.205205205205205 -0.2850264892074248
5.225225225225225 -0.28537795475807987
5.245245245245245 -0.28572853537390924
5.265265265265265 -0.28607823748860733
5.285285285285285 -0.28642706572070786
5.305305305305305 -0.28677502569111013
5.325325325325325 -0.28712212271250326
5.345345345345345 -0.28746836169171297
5.365365365365365 -0.2878137474858225
5.385385385385385 -0.2881582862374402
5.405405405405405 -0.2885019820866906
5.425425425425425 -0.28884484032210134
5.445445445445445 -0.2891868654467309
5.465465465465465 -0.28952806255257457
5.485485485485485 -0.2898684368009209
5.505505505505505 -0.29020799232742284
5.525525525525525 -0.29054673367906375
5.545545545545545 -0.2908846663314131
5.565565565565565 -0.29122179452249797
5.585585585585585 -0.29155812275703863
5.605605605605605 -0.2918936552086467
5.625625625625625 -0.29222839678851276
5.645645645645645 -0.292562351398566
5.665665665665665 -0.29289552417326437
5.685685685685685 -0.2932279185053704
5.7057057057057055 -0.2935595395398036
5.7257257257257255 -0.2938903905165658
5.7457457457457455 -0.29422047701472
5.7657657657657655 -0.29454980192404584
5.7857857857857855 -0.2948783697742823
5.8058058058058055 -0.29520618415214955
5.8258258258258255 -0.29553325029503374
5.8458458458458455 -0.29585957103540733
5.865865865865866 -0.29618515006652335
5.885885885885886 -0.2965099926860242
5.905905905905906 -0.29683410152949913
5.925925925925926 -0.2971574814685951
5.945945945945946 -0.29748013525674233
5.965965965965966 -0.297802067120601
5.985985985985986 -0.29812328051895254
6.006006006006006 -0.2984437796115038
6.026026026026026 -0.2987635676776117
6.046046046046046 -0.2990826486285343
6.066066066066066 -0.2994010253703657
6.086086086086086 -0.29971870219852587
6.106106106106106 -0.3000356823185569
6.126126126126126 -0.30035196944967957
6.146146146146146 -0.30066756607292977
6.166166166166166 -0.30098247686541535
6.186186186186186 -0.30129670430903616
6.206206206206206 -0.3016102521612407
6.226226226226226 -0.3019231236531864
6.246246246246246 -0.30223532236268397
6.266266266266266 -0.30254685124382474
6.286286286286286 -0.302857713523588
6.306306306306306 -0.3031679126912355
6.326326326326326 -0.3034774514769072
6.346346346346346 -0.30378633278572065
6.366366366366366 -0.30409456072145696
6.386386386386386 -0.3044021374790742
6.406406406406406 -0.3047090663833314
6.426426426426427 -0.3050153519471108
6.446446446446447 -0.3053209944055363
6.466466466466467 -0.30562599833426024
6.486486486486487 -0.30593036726165035
6.506506506506507 -0.3062341024018601
6.526526526526527 -0.3065372083173608
6.546546546546547 -0.3068396871932011
6.566566566566567 -0.307141541045091
6.586586586586587 -0.30744277536049247
6.606606606606607 -0.3077433893766256
6.626626626626627 -0.30804338821332355
6.646646646646647 -0.3083427743206139
6.666666666666667 -0.3086415511516745
6.686686686686687 -0.30893971925457686
6.706706706706707 -0.30923728272605433
6.726726726726727 -0.30953424401929575
6.746746746746747 -0.30983060655247496
6.766766766766767 -0.31012637196024384
6.786786786786787 -0.31042154277536127
6.806806806806807 -0.3107161224728957
6.826826826826827 -0.31101011259752964
6.846846846846847 -0.31130351556031455
6.866866866866867 -0.31159633618227844
6.886886886886887 -0.3118885757546713
6.906906906906907 -0.3121802348492303
6.926926926926927 -0.3124713179471611
6.946946946946947 -0.3127618273463515
6.966966966966967 -0.3130517662032705
6.986986986986987 -0.31334113367306177
7.007007007007007 -0.3136299362012862
7.027027027027027 -0.3139181745858519
7.047047047047047 -0.31420585036543597
7.067067067067067 -0.31449296585555453
7.087087087087087 -0.3147795241853375
7.107107107107107 -0.3150655275600307
7.127127127127127 -0.3153509789763487
7.147147147147147 -0.3156358786097672
7.167167167167167 -0.31592023099943195
7.187187187187187 -0.3162040378341816
7.207207207207207 -0.31648729963525823
7.227227227227227 -0.31677002144085764
7.247247247247247 -0.31705220333504425
7.267267267267267 -0.3173338480062685
7.287287287287287 -0.3176149589054107
7.307307307307307 -0.3178955362122442
7.327327327327327 -0.31817558071771623
7.347347347347347 -0.31845510012020706
7.367367367367367 -0.3187340904231184
7.387387387387387 -0.31901255657745764
7.407407407407407 -0.3192905022070571
7.4274274274274275 -0.31956792729543454
7.4474474474474475 -0.3198448323899909
7.4674674674674675 -0.3201212231529288
7.4874874874874875 -0.3203970992282299
7.5075075075075075 -0.3206724631109421
7.5275275275275275 -0.320947315619838
7.5475475475475475 -0.32122166053971024
7.5675675675675675 -0.3214954999737579
7.587587587587588 -0.3217688342159397
7.607607607607608 -0.3220416665764029
7.627627627627628 -0.3223139985454912
7.647647647647648 -0.32258583220303666
7.667667667667668 -0.32285717024422017
7.687687687687688 -0.32312801339582725
7.707707707707708 -0.323398360274662
7.727727727727728 -0.32366821795259065
7.747747747747748 -0.32393758893219504
7.767767767767768 -0.32420647083117665
7.787787787787788 -0.3244748671850213
7.807807807807808 -0.3247427793676154
7.827827827827828 -0.32501020929176627
7.847847847847848 -0.32527715943246677
7.867867867867868 -0.3255436328503846
7.887887887887888 -0.32580962728923807
7.907907907907908 -0.32607514682960953
7.927927927927928 -0.32634019620700905
7.947947947947948 -0.32660477160700185
7.967967967967968 -0.3268688788046873
7.987987987987988 -0.32713251799237386
8.008008008008009 -0.32739568980009115
8.028028028028029 -0.32765839531504287
8.048048048048049 -0.32792064264833165
8.068068068068069 -0.3281824241621716
8.088088088088089 -0.3284437490249301
8.108108108108109 -0.3287046170827307
8.128128128128129 -0.32896502513860915
8.148148148148149 -0.32922498068088146
8.168168168168169 -0.3294844813977489
8.188188188188189 -0.32974353238903853
8.208208208208209 -0.33000213217672236
8.228228228228229 -0.3302602869035426
8.248248248248249 -0.3305179923014444
8.268268268268269 -0.3307752517579649
8.288288288288289 -0.33103206920375733
8.308308308308309 -0.3312884452991562
8.328328328328329 -0.33154437722410024
8.348348348348349 -0.33179987416866036
8.368368368368369 -0.33205493420876253
8.388388388388389 -0.3323095556835569
8.408408408408409 -0.33256374127786714
8.428428428428429 -0.3328174982779827
8.448448448448449 -0.33307082216715284
8.468468468468469 -0.3333237127726958
8.488488488488489 -0.3335761787911676
8.508508508508509 -0.33382821672369767
8.528528528528529 -0.3340798319746556
8.548548548548549 -0.33433101728099085
8.568568568568569 -0.3345817832500685
8.588588588588589 -0.33483212775041143
8.608608608608609 -0.33508205344876985
8.62862862862863 -0.3353315588292164
8.64864864864865 -0.33558064730680826
8.66866866866867 -0.3358293180358314
8.68868868868869 -0.33607758003013677
8.70870870870871 -0.33632542364090534
8.72872872872873 -0.33657285869304987
8.74874874874875 -0.33681988089286263
8.76876876876877 -0.3370664960842916
8.78878878878879 -0.3373127056067653
8.80880880880881 -0.3375585060232016
8.82882882882883 -0.33780390441658614
8.84884884884885 -0.33804889798526533
8.86886886886887 -0.33829348939808995
8.88888888888889 -0.33853767636202775
8.90890890890891 -0.33878146762904693
8.92892892892893 -0.33902485615134936
8.94894894894895 -0.3392678570617721
8.96896896896897 -0.3395104527464494
8.98898898898899 -0.3397526591545307
9.00900900900901 -0.3399944702509904
9.02902902902903 -0.34023589161507595
9.04904904904905 -0.3404769234705304
9.06906906906907 -0.3407175603744695
9.08908908908909 -0.34095781492234045
9.10910910910911 -0.3411976762434112
9.12912912912913 -0.341437157799364
9.14914914914915 -0.3416762552850542
9.16916916916917 -0.34191496445415914
9.18918918918919 -0.34215329381697834
9.20920920920921 -0.34239123968081336
9.22922922922923 -0.3426288114092756
9.24924924924925 -0.34286600590968125
9.26926926926927 -0.3431028135640457
9.28928928928929 -0.34333925808186455
9.30930930930931 -0.3435753170327487
9.32932932932933 -0.3438110083257186
9.34934934934935 -0.3440463232021733
9.36936936936937 -0.34428126674729
9.38938938938939 -0.3445158374279137
9.40940940940941 -0.3447500481729337
9.42942942942943 -0.34498388379288336
9.44944944944945 -0.345217357879454
9.46946946946947 -0.3454504553081182
9.48948948948949 -0.34568319783124773
9.50950950950951 -0.34591557819583363
9.52952952952953 -0.3461475890500214
9.54954954954955 -0.34637924605259274
9.56956956956957 -0.3466105346103336
9.58958958958959 -0.3468414711866354
9.60960960960961 -0.3470720413584735
9.62962962962963 -0.34730226243473394
9.64964964964965 -0.3475321283117817
9.66966966966967 -0.34776163282912154
9.68968968968969 -0.34799078635297587
9.70970970970971 -0.3482195915148136
9.72972972972973 -0.34844804278998753
9.74974974974975 -0.34867614317319384
9.76976976976977 -0.3489038873409013
9.78978978978979 -0.34913128741065746
9.80980980980981 -0.349358338556087
9.82982982982983 -0.34958505377118715
9.84984984984985 -0.34981141075057715
9.86986986986987 -0.3500374319524861
9.88988988988989 -0.3502631041821199
9.90990990990991 -0.3504884324604041
9.92992992992993 -0.35071342220460955
9.94994994994995 -0.35093807923965803
9.96996996996997 -0.35116238107595116
9.98998998998999 -0.3513863528593465
10.01001001001001 -0.35160999162992085
10.03003003003003 -0.35183329447937967
10.05005005005005 -0.3520562585552003
10.07007007007007 -0.3522788810644896
10.09009009009009 -0.3525011796333061
10.11011011011011 -0.3527231419369093
10.13013013013013 -0.35294477608647523
10.15015015015015 -0.35316606971504805
10.17017017017017 -0.35338704190798753
10.19019019019019 -0.35360769129019565
10.21021021021021 -0.3538280057839837
10.23023023023023 -0.35404798390534675
10.25025025025025 -0.3542676463299439
10.27027027027027 -0.35448699245711857
10.29029029029029 -0.35470599932488206
10.31031031031031 -0.3549246886426032
10.33033033033033 -0.3551430487400121
10.35035035035035 -0.3553611023890264
10.37037037037037 -0.35557882663090906
10.39039039039039 -0.35579623318600206
10.41041041041041 -0.35601332246677797
10.43043043043043 -0.35623008300676867
10.45045045045045 -0.3564465395351585
10.47047047047047 -0.35666268105550386
10.49049049049049 -0.3568785086862094
10.51051051051051 -0.3570940112117567
10.53053053053053 -0.3573092024203691
10.55055055055055 -0.35752408401978775
10.57057057057057 -0.3577386579276049
10.59059059059059 -0.35795291325853323
10.61061061061061 -0.3581668782815438
10.63063063063063 -0.3583805161440648
10.65065065065065 -0.3585938423003871
10.67067067067067 -0.3588068729512509
10.69069069069069 -0.35901958408377277
10.71071071071071 -0.35923200605374894
10.73073073073073 -0.35944411483627
10.75075075075075 -0.3596559277780672
10.77077077077077 -0.3598674204600169
10.79079079079079 -0.36007862495871523
10.81081081081081 -0.3602895168715934
10.83083083083083 -0.36050011478588107
10.85085085085085 -0.3607104233947692
10.87087087087087 -0.3609204179424887
10.89089089089089 -0.3611301179093288
10.91091091091091 -0.36133952848939827
10.93093093093093 -0.3615486398961765
10.95095095095095 -0.3617574420958456
10.97097097097097 -0.36196595598384823
10.99099099099099 -0.36217418763534526
11.01101101101101 -0.3623821117058017
11.03103103103103 -0.3625897501125878
11.05105105105105 -0.3627970933589785
11.07107107107107 -0.36300414804219483
11.09109109109109 -0.3632109046431643
11.11111111111111 -0.36341738667874174
11.13113113113113 -0.3636235682894034
11.15115115115115 -0.36382947360297563
11.17117117117117 -0.364035076456308
11.19119119119119 -0.364240401607991
11.21121121121121 -0.3644454400153638
11.23123123123123 -0.3646501824117886
11.25125125125125 -0.3648546547828744
11.27127127127127 -0.3650588483812265
11.29129129129129 -0.36526273617666194
11.31131131131131 -0.3654663631815318
11.33133133133133 -0.36566970258616327
11.35135135135135 -0.3658727823933048
11.37137137137137 -0.366075556805153
11.391391391391391 -0.36627805406715785
11.411411411411411 -0.3664802654224039
11.431431431431431 -0.36668222039382126
11.451451451451451 -0.36688389142093225
11.471471471471471 -0.36708528923123407
11.491491491491491 -0.36728638550434417
11.511511511511511 -0.36748725074558314
11.531531531531531 -0.3676878172156788
11.551551551551551 -0.3678880960558156
11.571571571571571 -0.36808811940937264
11.591591591591591 -0.3682878793319658
11.611611611611611 -0.36848736768554313
11.631631631631631 -0.36868657613646705
11.651651651651651 -0.36888551738198383
11.671671671671671 -0.3690841832553715
11.691691691691691 -0.3692825653960862
11.711711711711711 -0.3694807206396995
11.731731731731731 -0.3696785759931539
11.751751751751751 -0.3698761890645309
11.771771771771771 -0.3700735300858492
11.791791791791791 -0.3702705908989682
11.811811811811811 -0.37046738592933925
11.831831831831831 -0.3706639302081056
11.851851851851851 -0.37086021621057275
11.871871871871871 -0.37105623623302
11.891891891891891 -0.3712519823909846
11.911911911911911 -0.3714474704023317
11.931931931931931 -0.37164271662693676
11.951951951951951 -0.3718376896789607
11.971971971971971 -0.3720324059825189
11.991991991991991 -0.3722268580035246
12.012012012012011 -0.3724210628667808
12.032032032032031 -0.37261498828090656
12.052052052052051 -0.3728086767135213
12.072072072072071 -0.37300212122760884
12.092092092092091 -0.37319528902197036
12.112112112112111 -0.3733881980885351
12.132132132132131 -0.37358086713002286
12.152152152152151 -0.373773289207556
12.172172172172171 -0.37396545722059543
12.192192192192191 -0.37415736390454374
12.212212212212211 -0.37434900182964115
12.232232232232231 -0.37454041794903065
12.252252252252251 -0.374731578378392
12.272272272272271 -0.37492250362904617
12.292292292292291 -0.3751131590395954
12.312312312312311 -0.3753035370594728
12.332332332332332 -0.3754937153164092
12.352352352352352 -0.3756836307059319
12.372372372372372 -0.37587330484069503
12.392392392392392 -0.37606270179993584
12.412412412412412 -0.37625190219715343
12.432432432432432 -0.37644081146011915
12.452452452452452 -0.3766295113687268
12.472472472472472 -0.3768179357293665
12.492492492492492 -0.37700613784488624
12.512512512512512 -0.37719411155196503
12.532532532532532 -0.3773818196262851
12.552552552552552 -0.3775692860251325
12.572572572572572 -0.37775653558376476
12.592592592592592 -0.37794353064226166
12.612612612612612 -0.378130296268105
12.632632632632632 -0.37831679399410545
12.652652652652652 -0.37850308160631985
12.672672672672672 -0.37868912061870574
12.692692692692692 -0.3788749043578158
12.712712712712712 -0.3790604925896745
12.732732732732732 -0.3792458128558941
12.752752752752752 -0.3794308918942937
12.772772772772772 -0.3796157573982507
12.792792792792792 -0.37980040364075485
12.812812812812812 -0.3799847554176223
12.832832832832834 -0.380168944871101
12.852852852852854 -0.3803528618537025
12.872872872872874 -0.3805365347784967
12.892892892892894 -0.3807200288745075
12.912912912912914 -0.380903231039741
12.932932932932934 -0.3810862429209946
12.952952952952954 -0.3812690227868254
12.972972972972974 -0.3814515645891793
12.992992992992994 -0.38163386214944905
13.013013013013014 -0.38181594673602604
13.033033033033034 -0.3819978128086427
13.053053053053054 -0.38217945470498704
13.073073073073074 -0.3823608281500918
13.093093093093094 -0.3825420039019761
13.113113113113114 -0.382722976844293
13.133133133133134 -0.38290370232927723
13.153153153153154 -0.3830841740685827
13.173173173173174 -0.38326446573303197
13.193193193193194 -0.3834444919531461
13.213213213213214 -0.3836243681031487
13.233233233233234 -0.38380396726359617
13.253253253253254 -0.3839833238405973
13.273273273273274 -0.384162515059125
13.293293293293294 -0.3843414527209205
13.313313313313314 -0.38452017281758305
13.333333333333334 -0.3846986698991848
13.353353353353354 -0.38487693840028425
13.373373373373374 -0.385054972638206
13.393393393393394 -0.38523285411512836
13.413413413413414 -0.3854104469785369
13.433433433433434 -0.3855878771777721
13.453453453453454 -0.38576505126719274
13.473473473473474 -0.38594200800925504
13.493493493493494 -0.38611878744063377
13.513513513513514 -0.38629533943570143
13.533533533533534 -0.3864716584359975
13.553553553553554 -0.3866477852089713
13.573573573573574 -0.38682366824519876
13.593593593593594 -0.3869993488071984
13.613613613613614 -0.38717482197110564
13.633633633633634 -0.3873500827082363
13.653653653653654 -0.3875251258847873
13.673673673673674 -0.3876999462603369
13.693693693693694 -0.38787458748436665
13.713713713713714 -0.38804899585236263
13.733733733733734 -0.38822321555496475
13.753753753753754 -0.38839719193155353
13.773773773773774 -0.3885709697192178
13.793793793793794 -0.3887445441837057
13.813813813813814 -0.388917910491868
13.833833833833834 -0.3890910637098663
13.853853853853854 -0.38926405086554244
13.873873873873874 -0.38943676309083375
13.893893893893894 -0.38960929966934316
13.913913913913914 -0.38978165645366636
13.933933933933934 -0.38995377555258076
13.953953953953954 -0.39012570548264147
13.973973973973974 -0.39029738735201713
13.993993993993994 -0.39046892515704446
14.014014014014014 -0.3906402049417696
14.034034034034034 -0.3908113321498504
14.054054054054054 -0.3909822471031989
14.074074074074074 -0.3911529449000879
14.094094094094094 -0.3913234205407954
14.114114114114114 -0.3914937263067462
14.134134134134134 -0.3916638004756288
14.154154154154154 -0.39183369599306656
14.174174174174174 -0.3920034087652982
14.194194194194194 -0.39217287550992
14.214214214214214 -0.39234220972620965
14.234234234234235 -0.3925112884127233
14.254254254254255 -0.392680166219711
14.274274274274275 -0.39284889947357626
14.294294294294295 -0.3930173622563959
14.314314314314315 -0.3931856720338539
14.334334334334335 -0.3933538253520311
14.354354354354355 -0.393521693328786
14.374374374374375 -0.39368939587284313
14.394394394394395 -0.3938569292823369
14.414414414414415 -0.3940242257157012
14.434434434434435 -0.3941913444396469
14.454454454454455 -0.3943582815060227
14.474474474474475 -0.3945250328855652
14.494494494494495 -0.3946915944675415
14.514514514514515 -0.3948579620585556
14.534534534534535 -0.39502413138240744
14.554554554554555 -0.3951900980785049
14.574574574574575 -0.3953558577015879
14.594594594594595 -0.39552147409160565
14.614614614614615 -0.3956868752475653
14.634634634634635 -0.39585205647458577
14.654654654654655 -0.3960170828480237
14.674674674674675 -0.3961818806425026
14.694694694694695 -0.3963465157709679
14.714714714714715 -0.3965109847153509
14.734734734734735 -0.39667521200132005
14.754754754754755 -0.396839264819797
14.774774774774775 -0.3970032123373323
14.794794794794795 -0.3971669054225287
14.814814814814815 -0.39733041257451895
14.834834834834835 -0.397493729818309
14.854854854854855 -0.3976568531023888
14.874874874874875 -0.3978197782973811
14.894894894894895 -0.39798257727555963
14.914914914914915 -0.3981450941283996
14.934934934934935 -0.3983075543546543
14.954954954954955 -0.39846972366070704
14.974974974974975 -0.3986317523993853
14.994994994994995 -0.3987936376240178
15.015015015015015 -0.39895529696481824
15.035035035035035 -0.3991167256748746
15.055055055055055 -0.3992779994002711
15.075075075075075 -0.39943919595787736
15.095095095095095 -0.39960006893573397
15.115115115115115 -0.3997608581006827
15.135135135135135 -0.3999213962363571
15.155155155155155 -0.4000818447806312
15.175175175175175 -0.4002420340852322
15.195195195195195 -0.4004020432658606
15.215215215215215 -0.4005618686155923
15.235235235235235 -0.4007215920286335
15.255255255255255 -0.40088103890825266
15.275275275275275 -0.4010403772793807
15.295295295295295 -0.4011995174896442
15.315315315315315 -0.4013584554857404
15.335335335335335 -0.4015172758165267
15.355355355355355 -0.40167588682909394
15.375375375375375 -0.4018342842590715
15.395395395395395 -0.40199255428610414
15.415415415415415 -0.40215060322007895
15.435435435435435 -0.4023085183456308
15.455455455455455 -0.4024662969909275
15.475475475475475 -0.4026237503780162
15.495495495495495 -0.40278115289079736
15.515515515515515 -0.40293840928389885
15.535535535535535 -0.40309542170453455
15.555555555555555 -0.4032522808342604
15.575575575575575 -0.4034089836347497
15.595595595595595 -0.40356543011636575
15.615615615615615 -0.4037218102489336
15.635635635635635 -0.40387802457674316
15.655655655655655 -0.4040339709452963
15.675675675675675 -0.4041898430971488
15.695695695695695 -0.4043455394202015
15.715715715715715 -0.40450095555727866
15.735735735735735 -0.40465628908578016
15.755755755755755 -0.40481143619863685
15.775775775775776 -0.40496639324106015
15.795795795795796 -0.4051211564932832
15.815815815815816 -0.40527582649785854
15.835835835835836 -0.40543029647430573
15.855855855855856 -0.4055846682463053
15.875875875875876 -0.40573883352609735
15.895895895895896 -0.4058927882860706
15.915915915915916 -0.4060465284312167
15.935935935935936 -0.4062001583750672
15.955955955955956 -0.4063536760517962
15.975975975975976 -0.40650696932362274
15.995995995995996 -0.40666014459781874
16.016016016016017 -0.4068130881682973
16.036036036036037 -0.4069659077851808
16.056056056056057 -0.4071184881560542
16.076076076076077 -0.4072709383870943
16.096096096096097 -0.4074233705111079
16.116116116116117 -0.4075754386538696
16.136136136136138 -0.4077274836804472
16.156156156156158 -0.4078792718074784
16.176176176176178 -0.408030915612832
16.196196196196198 -0.4081824124045397
16.216216216216218 -0.4083337594399997
16.236236236236238 -0.4084849539250859
16.256256256256258 -0.40863599301393727
16.276276276276278 -0.40878687380908296
16.296296296296298 -0.40893747116725687
16.316316316316318 -0.4090880256732231
16.336336336336338 -0.40923841286969886
16.356356356356358 -0.4093886296454575
16.376376376376378 -0.40953867283467305
16.396396396396398 -0.40968853921808934
16.416416416416418 -0.4098383525507866
16.436436436436438 -0.4099878562605228
16.456456456456458 -0.4101373018537915
16.476476476476478 -0.41028655886831666
16.496496496496498 -0.410435623816098
16.516516516516518 -0.41058462433588283
16.536536536536538 -0.41073342732888074
16.556556556556558 -0.4108820291462244
16.576576576576578 -0.41103055981094105
16.596596596596598 -0.41117888354222565
16.616616616616618 -0.41132699652788485
16.636636636636638 -0.4114750312109584
16.656656656656658 -0.4116229862717261
16.676676676676678 -0.4117705842326853
16.696696696696698 -0.4119180963101935
16.716716716716718 -0.41206552105519767
16.736736736736738 -0.4122127162679481
16.756756756756758 -0.4123598193583483
16.776776776776778 -0.41250668625009856
16.796796796796798 -0.4126535994538223
16.816816816816818 -0.41280012707983393
16.836836836836838 -0.4129465524433962
16.856856856856858 -0.4130930199549462
16.876876876876878 -0.41323908938463927
16.896896896896898 -0.41338519737262447
16.916916916916918 -0.41353104698311305
16.936936936936938 -0.4136767833865036
16.956956956956958 -0.41382225382897697
16.976976976976978 -0.4139677570084961
16.996996996996998 -0.41411298832451715
17.017017017017018 -0.41425809651766476
17.037037037037038 -0.41440307947555866
17.057057057057058 -0.4145477794510215
17.077077077077078 -0.41469250447037864
17.097097097097098 -0.4148369401308192
17.117117117117118 -0.41498139826157776
17.137137137137138 -0.41512556047305205
17.157157157157158 -0.4152697424383285
17.177177177177178 -0.4154136217369593
17.197197197197198 -0.41555735542518346
17.217217217217218 -0.41570094100557375
17.237237237237238 -0.4158443759383682
17.25725725725726 -0.41598782317504324
17.27727727727728 -0.4161309500402284
17.2972972972973 -0.41627408596807036
17.31731731731732 -0.4164168941046863
17.33733733733734 -0.4165597079060108
17.35735735735736 -0.41670235699811753
17.37737737737738 -0.41684466679879373
17.3973973973974 -0.4169871496754529
17.41741741741742 -0.4171292874566158
17.43743743743744 -0.4172712489213155
17.45745745745746 -0.41741320704904805
17.47747747747748 -0.4175548078575584
17.4974974974975 -0.4176964013149861
17.51751751751752 -0.4178379875207129
17.53753753753754 -0.41797920589881743
17.55755755755756 -0.41812041279112877
17.57757757757758 -0.4182614256889776
17.5975975975976 -0.4184022412723709
17.61761761761762 -0.4185430409242227
17.63763763763764 -0.4186836387144237
17.65765765765766 -0.4188240311912864
17.67767767767768 -0.41896440297919535
17.6976976976977 -0.4191045646729479
17.71771771771772 -0.41924451268662544
17.73773773773774 -0.4193846264850214
17.75775775775776 -0.41952433118521004
17.77777777777778 -0.4196640073322434
17.7977977977978 -0.4198034596140705
17.81781781781782 -0.4199426842202689
17.83783783783784 -0.4200818746623177
17.85785785785786 -0.42022103056807114
17.87787787787788 -0.4203599518031127
17.8978978978979 -0.4204986343773268
17.91791791791792 -0.42063727638453285
17.93793793793794 -0.42077587734130073
17.95795795795796 -0.4209142321917939
17.97797797797798 -0.42105254253393165
17.997997997998 -0.42119060081193316
18.01801801801802 -0.42132861098485996
18.03803803803804 -0.4214663629719825
18.05805805805806 -0.4216040631140887
18.07807807807808 -0.42174171073408373
18.0980980980981 -0.42187909192862294
18.11811811811812 -0.4220162022002527
18.13813813813814 -0.42215346844976087
18.15815815815816 -0.4222904596921112
18.17817817817818 -0.4224273895700451
18.1981981981982 -0.4225640376753801
18.21821821821822 -0.4227006201262712
18.23823823823824 -0.42283713601520145
18.25825825825826 -0.4229735844140631
18.27827827827828 -0.42310973960630316
18.2982982982983 -0.4232458227500544
18.31831831831832 -0.42338183282793396
18.33833833833834 -0.42351754006695486
18.35835835835836 -0.4236531694661416
18.37837837837838 -0.4237887199162016
18.3983983983984 -0.4239241902863792
18.41841841841842 -0.4240595794213554
18.43843843843844 -0.4241946506686277
18.45845845845846 -0.4243296355606675
18.47847847847848 -0.42446453284740904
18.4984984984985 -0.42459934125381327
18.51851851851852 -0.4247338185011904
18.53853853853854 -0.4248684438275281
18.55855855855856 -0.42500297629341466
18.57857857857858 -0.425136924152251
18.5985985985986 -0.42527101730836203
18.61861861861862 -0.42540501053573654
18.63863863863864 -0.4255389023580608
18.65865865865866 -0.42567269127238416
18.67867867867868 -0.42580637574899405
18.6986986986987 -0.4259397004629837
18.71871871871872 -0.42607316990768496
18.73873873873874 -0.4262062734700256
18.75875875875876 -0.4263392632547651
18.77877877877878 -0.42647213757395663
18.7987987987988 -0.4266051558127941
18.81881881881882 -0.4267377955045032
18.83883883883884 -0.4268703144983369
18.85885885885886 -0.4270029765861064
18.87887887887888 -0.427135250251917
18.8988988988989 -0.4272673977269258
18.91891891891892 -0.4273994171201554
18.93893893893894 -0.427531306509757
18.95895895895896 -0.42766306394360154
18.97897897897898 -0.4277946874405363
18.998998998999 -0.4279264513022516
19.01901901901902 -0.42805780241569424
19.03903903903904 -0.4281890134700518
19.05905905905906 -0.4283203633786862
19.07907907907908 -0.4284512895497836
19.0990990990991 -0.4285823534512755
19.11911911911912 -0.42871327188769526
19.13913913913914 -0.42884375525236784
19.15915915915916 -0.42897437448279274
19.17917917917918 -0.4291048415147022
19.1991991991992 -0.42923515404267454
19.21921921921922 -0.42936530972765874
19.23923923923924 -0.4294953061982488
19.25925925925926 -0.42962543822400123
19.27927927927928 -0.4297551106723224
19.2992992992993 -0.4298849170951674
19.31931931931932 -0.43001455783413334
19.33933933933934 -0.43014403037047555
19.35935935935936 -0.4302733321541209
19.37937937937938 -0.4304024605983471
19.3993993993994 -0.4305317220206597
19.41941941941942 -0.4306604976009153
19.43943943943944 -0.43078940424995993
19.45945945945946 -0.43091813032797155
19.47947947947948 -0.4310466730980028
19.4994994994995 -0.431175347352562
19.51951951951952 -0.43130383621802415
19.53953953953954 -0.43143181578871903
19.55955955955956 -0.4315602464434154
19.57957957957958 -0.4316881620492373
19.5995995995996 -0.43181588075676525
19.61961961961962 -0.43194372778350065
19.63963963963964 -0.4320713755315083
19.65965965965966 -0.43219915277753507
19.67967967967968 -0.4323263946820547
19.6996996996997 -0.43245376357705057
19.71971971971972 -0.4325809245549088
19.73973973973974 -0.4327082135777026
19.75975975975976 -0.43283495108669623
19.77977977977978 -0.43296181393979627
19.7997997997998 -0.4330884597911119
19.81981981981982 -0.4332152319061152
19.83983983983984 -0.43334143575955775
19.85985985985986 -0.4334681132931273
19.87987987987988 -0.43359421585844926
19.8998998998999 -0.433720442591075
19.91991991991992 -0.4338464397451852
19.93993993993994 -0.43397220385443613
19.95995995995996 -0.4340984511965056
19.97997997997998 -0.4342237425194315
20.0 -0.4343495177336574
