# Supplementary material for: Multi-criteria group decision making based on Archimedean power partitioned Muirhead mean operators of q-rung orthopair fuzzy numbers
Source: PLoS One. 2019 Sep 5;14(9):e0221759. doi: 10.1371/journal.pone.0221759 (PMC6728046; doi:10.1371/journal.pone.0221759)
Supplement: S2 File — https://github.com/YuchuChingQin/AOsOfqROFNsForMCGDM. (ZIP) [file pone.0221759.s002.zip › AOsOfqROFNs/HH3.txt]

0.0 NaN
0.02002002002002002 0.16313304068847034
0.04004004004004004 0.15521979065676145
0.06006006006006006 0.14903865300613142
0.08008008008008008 0.14377143200155945
0.10010010010010009 0.13906916675978132
0.12012012012012012 0.13475242510928212
0.14014014014014015 0.13071820879511217
0.16016016016016016 0.1269026787676705
0.18018018018018017 0.12326388635776236
0.20020020020020018 0.119772937595204
0.22022022022022023 0.11640912771840536
0.24024024024024024 0.11315710438529525
0.2602602602602603 0.11000513589832914
0.2802802802802803 0.10694401311779833
0.3003003003003003 0.10396633054901258
0.3203203203203203 0.10106600256685339
0.34034034034034033 0.0982379299742426
0.36036036036036034 0.09547776524823504
0.38038038038038036 0.09278174408543968
0.40040040040040037 0.09014656240949909
0.42042042042042044 0.0875692851280517
0.44044044044044045 0.08504727743270962
0.46046046046046046 0.08257815234792198
0.4804804804804805 0.08015973015583266
0.5005005005005005 0.0777900066129939
0.5205205205205206 0.07546712775480721
0.5405405405405406 0.07318936969198447
0.5605605605605606 0.07095512223098957
0.5805805805805806 0.06876287545344523
0.6006006006006006 0.06661120860835015
0.6206206206206206 0.06449878082848398
0.6406406406406406 0.06242432329946951
0.6606606606606606 0.06038663259544655
0.6806806806806807 0.05838456495989977
0.7007007007007007 0.056417031358743264
0.7207207207207207 0.054482993168965765
0.7407407407407407 0.05258145839543507
0.7607607607607607 0.050711478328706094
0.7807807807807807 0.04887214457482422
0.8008008008008007 0.04706258640060282
0.8208208208208209 0.04528196834834186
0.8408408408408409 0.043529488082001216
0.8608608608608609 0.04180437443420376
0.8808808808808809 0.040105885627191
0.9009009009009009 0.0384333076465278
0.9209209209209209 0.03678595274927196
0.9409409409409409 0.03516315809044307
0.960960960960961 0.033564284455347065
0.980980980980981 0.031988715085510766
1.001001001001001 0.03043585458962622
1.021021021021021 0.028905127929503532
1.0410410410410411 0.027395979475367732
1.0610610610610611 0.025907872122335474
1.0810810810810811 0.024440286464054356
1.1011011011011012 0.02299272001705785
1.1211211211211212 0.021564686492963198
1.1411411411411412 0.020155715112846806
1.1611611611611612 0.01876534996194701
1.1811811811811812 0.01739314938020592
1.2012012012012012 0.016038685387236767
1.2212212212212212 0.014701543137787432
1.2412412412412412 0.013381320406392921
1.2612612612612613 0.012077627098690646
1.2812812812812813 0.010790084787751036
1.3013013013013013 0.00951832627380611
1.3213213213213213 0.008261995165485814
1.3413413413413413 0.007020745480855961
1.3613613613613613 0.005794241268824746
1.3813813813813813 0.004582156246513813
1.4014014014014013 0.0033841734548505087
1.4214214214214214 0.0021999849287155093
1.4414414414414414 0.0010292913825855343
1.4614614614614614 -1.2819808995878645E-4
1.4814814814814814 -0.0012727663046293025
1.5015015015015014 -0.0024046882610513354
1.5215215215215214 -0.0035242314065377367
1.5415415415415414 -0.004631655888973962
1.5615615615615615 -0.005727214798320973
1.5815815815815815 -0.0068111543997259605
1.6016016016016015 -0.007883714355835264
1.6216216216216217 -0.008945127940511916
1.6416416416416417 -0.009995622245492358
1.6616616616616617 -0.011035418376384193
1.6816816816816818 -0.012064731643253196
1.7017017017017018 -0.013083771743431172
1.7217217217217218 -0.014092742936434227
1.7417417417417418 -0.015091844213909078
1.7617617617617618 -0.016081269461641845
1.7817817817817818 -0.017061207616358848
1.8018018018018018 -0.01803184281687481
1.8218218218218218 -0.01899335454996015
1.8418418418418419 -0.019945917789604528
1.8618618618618619 -0.020889703133873616
1.8818818818818819 -0.021824876933903586
1.901901901901902 -0.022751601419806228
1.921921921921922 -0.02367003482389632
1.941941941941942 -0.02458033149569605
1.961961961961962 -0.025482642016658286
1.981981981981982 -0.026377113309534794
2.002002002002002 -0.027263888742532355
2.022022022022022 -0.028143108233427305
2.042042042042042 -0.029014908346977175
2.062062062062062 -0.02987942239046104
2.0820820820820822 -0.030736780505566302
2.1021021021021022 -0.031587109759727006
2.1221221221221223 -0.032430534228061275
2.1421421421421423 -0.033267175081810235
2.1621621621621623 -0.03409715066502342
2.1821821821821823 -0.03492057657498143
2.2022022022022023 -0.03573756573761566
2.2222222222222223 -0.03654822847943209
2.2422422422422423 -0.037352672599972436
2.2622622622622623 -0.03815100344029221
2.2822822822822824 -0.03894332394630409
2.3023023023023024 -0.03972973474012151
2.3223223223223224 -0.04051033417455202
2.3423423423423424 -0.04128521839907867
2.3623623623623624 -0.04205448141532045
2.3823823823823824 -0.042818215138433535
2.4024024024024024 -0.04357650944464106
2.4224224224224224 -0.04432945223196916
2.4424424424424425 -0.04507712946714898
2.4624624624624625 -0.04581962523984193
2.4824824824824825 -0.046557021809254195
2.5025025025025025 -0.04728939964844492
2.5225225225225225 -0.04801683749717181
2.5425425425425425 -0.048739412400302135
2.5625625625625625 -0.04945719975198046
2.5825825825825826 -0.05017027334162674
2.6026026026026026 -0.05087870539113909
2.6226226226226226 -0.05158256659291324
2.6426426426426426 -0.05228192615258484
2.6626626626626626 -0.052976851823233084
2.6826826826826826 -0.05366740994221189
2.7027027027027026 -0.05435366546835385
2.7227227227227226 -0.05503568200982434
2.7427427427427427 -0.055713521866923216
2.7627627627627627 -0.05638724605590295
2.7827827827827827 -0.0570569143431556
2.8028028028028027 -0.057722585279675026
2.8228228228228227 -0.05838431622328616
2.8428428428428427 -0.05904216337004925
2.8628628628628627 -0.05969618178978256
2.8828828828828827 -0.060346425441065804
2.9029029029029028 -0.0609929472057302
2.9229229229229228 -0.06163579890907883
2.942942942942943 -0.06227503135233925
2.962962962962963 -0.0629106943306049
2.982982982982983 -0.06354283666084495
3.003003003003003 -0.06417150619823711
3.023023023023023 -0.06479674986819839
3.043043043043043 -0.06541861367637541
3.063063063063063 -0.06603714274792605
3.083083083083083 -0.06665238131992604
3.103103103103103 -0.06726437279751146
3.123123123123123 -0.0678731597406611
3.143143143143143 -0.06847878390015327
3.163163163163163 -0.0690812862384241
3.183183183183183 -0.06968070693184283
3.203203203203203 -0.07027708540859323
3.2232232232232234 -0.07087046035208006
3.2432432432432434 -0.07146086971815144
3.2632632632632634 -0.07204835075693813
3.2832832832832834 -0.07263294003112974
3.3033033033033035 -0.07321467342074445
3.3233233233233235 -0.0737935861434259
3.3433433433433435 -0.07436971277349702
3.3633633633633635 -0.07494308725363011
3.3833833833833835 -0.07551374289911159
3.4034034034034035 -0.07608171243280196
3.4234234234234235 -0.07664702797702119
3.4434434434434436 -0.07720972107559851
3.4634634634634636 -0.07776982270919605
3.4834834834834836 -0.07832736330068016
3.5035035035035036 -0.07888237273257157
3.5235235235235236 -0.07943488035954688
3.5435435435435436 -0.0799849150132349
3.5635635635635636 -0.0805325050194558
3.5835835835835836 -0.0810776782048433
3.6036036036036037 -0.08162046190879149
3.6236236236236237 -0.08216088300020227
3.6436436436436437 -0.0826989678779414
3.6636636636636637 -0.0832347424820786
3.6836836836836837 -0.08376823230579156
3.7037037037037037 -0.0842994624176959
3.7237237237237237 -0.08482845744435624
3.7437437437437437 -0.08535524159127689
3.7637637637637638 -0.08587983866078072
3.7837837837837838 -0.08640227205886705
3.803803803803804 -0.08692256478167235
3.823823823823824 -0.08744073945319472
3.843843843843844 -0.0879568183115862
3.863863863863864 -0.08847082323380615
3.883883883883884 -0.08898277572928956
3.903903903903904 -0.0894926969451674
3.923923923923924 -0.09000060769122556
3.943943943943944 -0.09050652843584903
3.963963963963964 -0.09101047930440379
3.983983983983984 -0.09151248011033306
4.004004004004004 -0.09201255033740202
4.024024024024024 -0.09251070914415502
4.044044044044044 -0.09300697540180847
4.064064064064064 -0.09350136766966274
4.084084084084084 -0.09399390420825462
4.104104104104104 -0.09448460300964498
4.124124124124124 -0.09497348173913361
4.1441441441441444 -0.09546055782090607
4.1641641641641645 -0.09594584839984172
4.1841841841841845 -0.09642937034042204
4.2042042042042045 -0.09691114024888423
4.2242242242242245 -0.09739117448158502
4.2442442442442445 -0.09786948913664847
4.2642642642642645 -0.09834610006747502
4.2842842842842845 -0.09882102287834274
4.3043043043043046 -0.099294272942347
4.324324324324325 -0.09976586541115998
4.344344344344345 -0.10023581516906996
4.364364364364365 -0.10070413692032751
4.384384384384385 -0.10117084510864496
4.404404404404405 -0.10163595400687758
4.424424424424425 -0.10209947763034016
4.444444444444445 -0.1025614298264704
4.464464464464465 -0.10302182419202266
4.484484484484485 -0.1034806741743719
4.504504504504505 -0.10393799299302231
4.524524524524525 -0.10439379369804944
4.544544544544545 -0.10484808910453172
4.564564564564565 -0.10530089188561817
4.584584584584585 -0.10575221452495559
4.604604604604605 -0.10620206931635826
4.624624624624625 -0.1066504684024418
4.644644644644645 -0.10709742370152162
4.664664664664665 -0.10754294702438419
4.684684684684685 -0.10798704996997949
4.704704704704705 -0.10842974399787561
4.724724724724725 -0.10887104041597256
4.744744744744745 -0.10931095032213817
4.764764764764765 -0.10974948472192383
4.784784784784785 -0.11018665447042886
4.804804804804805 -0.11062247021364266
4.824824824824825 -0.11105694251627354
4.844844844844845 -0.11149008174523764
4.864864864864865 -0.11192189817838177
4.884884884884885 -0.11235240189513013
4.904904904904905 -0.11278160292265602
4.924924924924925 -0.11320951105564842
4.944944944944945 -0.11363613603826106
4.964964964964965 -0.11406148747417466
4.984984984984985 -0.11448557477500643
5.005005005005005 -0.1149084072863297
5.025025025025025 -0.1153299942528663
5.045045045045045 -0.11575034473840623
5.065065065065065 -0.11616946773007641
5.085085085085085 -0.11658737206811698
5.105105105105105 -0.11700406654361936
5.125125125125125 -0.11741955973844032
5.145145145145145 -0.11783386020686043
5.165165165165165 -0.11824697634689019
5.185185185185185 -0.11865891649839364
5.205205205205205 -0.1190696888423492
5.225225225225225 -0.11947930145709781
5.245245245245245 -0.11988776241348756
5.265265265265265 -0.1202950795727783
5.285285285285285 -0.12070126071259177
5.305305305305305 -0.12110631361273969
5.325325325325325 -0.12151024582481887
5.345345345345345 -0.12191306493871612
5.365365365365365 -0.12231477829257426
5.385385385385385 -0.1227153933186293
5.405405405405405 -0.12311491722265311
5.425425425425425 -0.12351335722159848
5.445445445445445 -0.12391072034392253
5.465465465465465 -0.12430701361926175
5.485485485485485 -0.1247022439465777
5.505505505505505 -0.12509641819762152
5.525525525525525 -0.1254895430841889
5.545545545545545 -0.1258816253060598
5.565565565565565 -0.12627267149558893
5.585585585585585 -0.12666268812143025
5.605605605605605 -0.127051681692769
5.625625625625625 -0.12743965855819936
5.645645645645645 -0.1278266250043729
5.665665665665665 -0.1282125872873647
5.685685685685685 -0.1285975515465142
5.7057057057057055 -0.12898152392155413
5.7257257257257255 -0.12936451042902905
5.7457457457457455 -0.12974651700185688
5.7657657657657655 -0.1301275496241605
5.7857857857857855 -0.13050761398904212
5.8058058058058055 -0.1308867159448731
5.8258258258258255 -0.1312648612017318
5.8458458458458455 -0.13164205538696222
5.865865865865866 -0.13201830406125148
5.885885885885886 -0.1323936127876357
5.905905905905906 -0.13276798706097537
5.925925925925926 -0.1331414321818547
5.945945945945946 -0.13351395358203022
5.965965965965966 -0.13388555655929896
5.985985985985986 -0.13425624630538485
6.006006006006006 -0.1346260279931423
6.026026026026026 -0.1349949068199227
6.046046046046046 -0.13536288783430175
6.066066066066066 -0.1357299760305577
6.086086086086086 -0.1360961764549301
6.106106106106106 -0.13646149397327131
6.126126126126126 -0.13682593343364313
6.146146146146146 -0.13718949972646247
6.166166166166166 -0.1375521975451684
6.186186186186186 -0.1379140318115814
6.206206206206206 -0.13827500694002687
6.226226226226226 -0.13863512777075657
6.246246246246246 -0.13899439882938375
6.266266266266266 -0.13935282464560927
6.286286286286286 -0.13971040969990964
6.306306306306306 -0.14006715850389673
6.326326326326326 -0.14042307548076674
6.346346346346346 -0.1407781649773789
6.366366366366366 -0.1411324312792626
6.386386386386386 -0.1414858787749838
6.406406406406406 -0.14183851161784936
6.426426426426427 -0.14219033411085136
6.446446446446447 -0.14254135036410756
6.466466466466467 -0.14289156446541515
6.486486486486487 -0.14324098058983747
6.506506506506507 -0.14358960279990715
6.526526526526527 -0.14393743507257625
6.546546546546547 -0.144284481413043
6.566566566566567 -0.14463074572869006
6.586586586586587 -0.14497623194828715
6.606606606606607 -0.14532094398053452
6.626626626626627 -0.14566488558198182
6.646646646646647 -0.1460080606602468
6.666666666666667 -0.14635047297246936
6.686686686686687 -0.14669212625662334
6.706706706706707 -0.14703302409638805
6.726726726726727 -0.1473731702486627
6.746746746746747 -0.1477125684252516
6.766766766766767 -0.1480512221528046
6.786786786786787 -0.1483891350177405
6.806806806806807 -0.1487263106330962
6.826826826826827 -0.14906275239911196
6.846846846846847 -0.1493984638646516
6.866866866866867 -0.1497334484920305
6.886886886886887 -0.15006770982780876
6.906906906906907 -0.15040125104079483
6.926926926926927 -0.15073407562762023
6.946946946946947 -0.1510661868457869
6.966966966966967 -0.1513975882269964
6.986986986986987 -0.15172828276098632
7.007007007007007 -0.15205827398581678
7.027027027027027 -0.1523875649333425
7.047047047047047 -0.15271615901744118
7.067067067067067 -0.15304405917991137
7.087087087087087 -0.1533712686868952
7.107107107107107 -0.1536977906217178
7.127127127127127 -0.154023628221074
7.147147147147147 -0.15434878446999198
7.167167167167167 -0.15467326257523648
7.187187187187187 -0.15499706529041635
7.207207207207207 -0.15532019565904231
7.227227227227227 -0.15564265700684568
7.247247247247247 -0.1559644519673921
7.267267267267267 -0.1562855835235853
7.287287287287287 -0.15660605457956567
7.307307307307307 -0.15692586821530333
7.327327327327327 -0.15724502723421924
7.347347347347347 -0.1575635342645475
7.367367367367367 -0.15788139232064116
7.387387387387387 -0.1581986043480576
7.407407407407407 -0.158515172884226
7.4274274274274275 -0.158831100785778
7.4474474474474475 -0.15914639075064174
7.4674674674674675 -0.15946104560320853
7.4874874874874875 -0.15977506779012446
7.5075075075075075 -0.1600884604850682
7.5275275275275275 -0.16040122577491706
7.5475475475475475 -0.16071336693467453
7.5675675675675675 -0.16102488590816916
7.587587587587588 -0.16133578580606944
7.607607607607608 -0.16164606902145554
7.627627627627628 -0.16195573805229924
7.647647647647648 -0.1622647956679369
7.667667667667668 -0.1625732439865388
7.687687687687688 -0.1628810860852328
7.707707707707708 -0.1631883241563794
7.727727727727728 -0.16349496057345173
7.747747747747748 -0.1638009980764513
7.767767767767768 -0.16410643879391065
7.787787787787788 -0.16441128537494962
7.807807807807808 -0.16471554019766188
7.827827827827828 -0.16501920553496646
7.847847847847848 -0.16532228394173648
7.867867867867868 -0.1656247776249922
7.887887887887888 -0.16592668903852753
7.907907907907908 -0.166228020449862
7.927927927927928 -0.16652877412685696
7.947947947947948 -0.1668289523191558
7.967967967967968 -0.16712855768588372
7.987987987987988 -0.16742759194455642
8.008008008008009 -0.16772605785685965
8.028028028028029 -0.16802395718703433
8.048048048048049 -0.1683212925026163
8.068068068068069 -0.168618065778594
8.088088088088089 -0.16891427954912908
8.108108108108109 -0.16920993570355786
8.128128128128129 -0.16950503617093313
8.148148148148149 -0.1697995836590289
8.168168168168169 -0.17009357990921964
8.188188188188189 -0.17038702716156837
8.208208208208209 -0.17067992764988543
8.228228228228229 -0.1709722830574322
8.248248248248249 -0.1712640960691953
8.268268268268269 -0.1715553682558132
8.288288288288289 -0.17184610163060896
8.308308308308309 -0.17213629894025004
8.328328328328329 -0.1724259614490956
8.348348348348349 -0.1727150913893064
8.368368368368369 -0.1730036908562942
8.388388388388389 -0.17329176178521252
8.408408408408409 -0.173579306221422
8.428428428428429 -0.17386632601445748
8.448448448448449 -0.17415282339634475
8.468468468468469 -0.17443879976714816
8.488488488488489 -0.17472425748839754
8.508508508508509 -0.17500919836127699
8.528528528528529 -0.17529362421290476
8.548548548548549 -0.17557753720604474
8.568568568568569 -0.1758609388707846
8.588588588588589 -0.17614383104000908
8.608608608608609 -0.1764262161885843
8.62862862862863 -0.17670809543628124
8.64864864864865 -0.17698947118230568
8.66866866866867 -0.1772703447534757
8.68868868868869 -0.17755071842350853
8.70870870870871 -0.1778305933360936
8.72872872872873 -0.17810997228791808
8.74874874874875 -0.17838885619421188
8.76876876876877 -0.17866724726192956
8.78878878878879 -0.17894514683081902
8.80880880880881 -0.17922255718613006
8.82882882882883 -0.17949948008475813
8.84884884884885 -0.17977591671170556
8.86886886886887 -0.18005186919018012
8.88888888888889 -0.18032733905310114
8.90890890890891 -0.1806023279926864
8.92892892892893 -0.18087683785913153
8.94894894894895 -0.18115087025168136
8.96896896896897 -0.18142442690510943
8.98898898898899 -0.18169750885332075
9.00900900900901 -0.18197011890868967
9.02902902902903 -0.18224225834242774
9.04904904904905 -0.18251392807805172
9.06906906906907 -0.1827851304082518
9.08908908908909 -0.18305586685658304
9.10910910910911 -0.1833261390156816
9.12912912912913 -0.1835959480895918
9.14914914914915 -0.18386529577594785
9.16916916916917 -0.18413418428517148
9.18918918918919 -0.1844026149571873
9.20920920920921 -0.18467058914725046
9.22922922922923 -0.18493810821777285
9.24924924924925 -0.18520517401358677
9.26926926926927 -0.1854717879018571
9.28928928928929 -0.1857379517251337
9.30930930930931 -0.18600366631819315
9.32932932932933 -0.18626893447823226
9.34934934934935 -0.18653375594992505
9.36936936936937 -0.1867981334533761
9.38938938938939 -0.1870620686584374
9.40940940940941 -0.18732556211557944
9.42942942942943 -0.18758861585997533
9.44944944944945 -0.18785123186417968
9.46946946946947 -0.18811341038423168
9.48948948948949 -0.18837515317425432
9.50950950950951 -0.1886364624445969
9.52952952952953 -0.18889733918206264
9.54954954954955 -0.18915778421673166
9.56956956956957 -0.18941779994011115
9.58958958958959 -0.1896773874621529
9.60960960960961 -0.18993654771329532
9.62962962962963 -0.19019528321930834
9.64964964964965 -0.19045359395479602
9.66966966966967 -0.19071148207817887
9.68968968968969 -0.1909689489598332
9.70970970970971 -0.1912259957545748
9.72972972972973 -0.1914826240131829
9.74974974974975 -0.19173883442211567
9.76976976976977 -0.19199462997082897
9.78978978978979 -0.19225001020857804
9.80980980980981 -0.1925049769742636
9.82982982982983 -0.19275953251900113
9.84984984984985 -0.1930136768305738
9.86986986986987 -0.19326741158239089
9.88988988988989 -0.19352073953174476
9.90990990990991 -0.193773659710011
9.92992992992993 -0.1940261749347415
9.94994994994995 -0.19427828562459537
9.96996996996997 -0.1945299939638886
9.98998998998999 -0.19478130109347247
10.01001001001001 -0.19503220704791382
10.03003003003003 -0.19528271438973518
10.05005005005005 -0.195532823852634
10.07007007007007 -0.19578253650360009
10.09009009009009 -0.1960318545183909
10.11011011011011 -0.19628077814814743
10.13013013013013 -0.19652930872935673
10.15015015015015 -0.196777447948194
10.17017017017017 -0.19702519705686072
10.19019019019019 -0.19727255684449513
10.21021021021021 -0.19751952841974124
10.23023023023023 -0.19776611322212903
10.25025025025025 -0.19801231303357775
10.27027027027027 -0.19825812831410125
10.29029029029029 -0.19850355982053244
10.31031031031031 -0.19874860947270404
10.33033033033033 -0.19899327867973693
10.35035035035035 -0.1992375683075025
10.37037037037037 -0.1994814786450171
10.39039039039039 -0.19972501204323756
10.41041041041041 -0.19996816941535844
10.43043043043043 -0.20021095106612508
10.45045045045045 -0.20045335941189413
10.47047047047047 -0.2006953953718339
10.49049049049049 -0.20093705922269506
10.51051051051051 -0.20117835245527987
10.53053053053053 -0.20141927591886113
10.55055055055055 -0.20165983171564106
10.57057057057057 -0.20190001935576254
10.59059059059059 -0.20213984153499467
10.61061061061061 -0.20237929931382503
10.63063063063063 -0.20261839202870674
10.65065065065065 -0.20285712227932917
10.67067067067067 -0.2030954909600189
10.69069069069069 -0.20333349924026523
10.71071071071071 -0.2035711475276767
10.73073073073073 -0.20380843753885372
10.75075075075075 -0.20404536915889504
10.77077077077077 -0.204281945734448
10.79079079079079 -0.20451816662242706
10.81081081081081 -0.20475403248209936
10.83083083083083 -0.2049895453368319
10.85085085085085 -0.2052247063953126
10.87087087087087 -0.20545951600606363
10.89089089089089 -0.2056939758970379
10.91091091091091 -0.20592808462238194
10.93093093093093 -0.20616184789278705
10.95095095095095 -0.20639526244554304
10.97097097097097 -0.2066283310478125
10.99099099099099 -0.20686105439057847
11.01101101101101 -0.20709343461671517
11.03103103103103 -0.20732547049407143
11.05105105105105 -0.20755716589368253
11.07107107107107 -0.20778851881004756
11.09109109109109 -0.2080195311444228
11.11111111111111 -0.20825020507826367
11.13113113113113 -0.20848054179825645
11.15115115115115 -0.20871054014746585
11.17117117117117 -0.2089402017423814
11.19119119119119 -0.20916952846247083
11.21121121121121 -0.20939852112474966
11.23123123123123 -0.209627180774658
11.25125125125125 -0.20985550733440067
11.27127127127127 -0.21008350228971384
11.29129129129129 -0.2103111673765627
11.31131131131131 -0.21053850179268255
11.33133133133133 -0.2107655091297323
11.35135135135135 -0.21099218760652605
11.37137137137137 -0.21121853987603847
11.391391391391391 -0.21144456452378385
11.411411411411411 -0.21167026612835205
11.431431431431431 -0.211895642230294
11.451451451451451 -0.21212069643140577
11.471471471471471 -0.21234542813016224
11.491491491491491 -0.21256983688229567
11.511511511511511 -0.21279392701175537
11.531531531531531 -0.2130176969847529
11.551551551551551 -0.21324114851380543
11.571571571571571 -0.2134642819725961
11.591591591591591 -0.21368709792288954
11.611611611611611 -0.21390959712061086
11.631631631631631 -0.21413178376719122
11.651651651651651 -0.21435365420254499
11.671671671671671 -0.21457521141049218
11.691691691691691 -0.21479645698641361
11.711711711711711 -0.21501738938531598
11.731731731731731 -0.2152380122670271
11.751751751751751 -0.215458324448998
11.771771771771771 -0.21567832659855307
11.791791791791791 -0.21589802131630942
11.811811811811811 -0.21611740969856902
11.831831831831831 -0.21633648948676268
11.851851851851851 -0.2165552638803322
11.871871871871871 -0.2167737345446149
11.891891891891891 -0.21699189971002142
11.911911911911911 -0.21720976138444592
11.931931931931931 -0.21742732180460977
11.951951951951951 -0.21764457968997888
11.971971971971971 -0.21786153765293034
11.991991991991991 -0.2180781947323939
12.012012012012011 -0.21829455201103526
12.032032032032031 -0.21851061270569397
12.052052052052051 -0.2187263744123985
12.072072072072071 -0.21894183874755957
12.092092092092091 -0.219157007533515
12.112112112112111 -0.21937188078947945
12.132132132132131 -0.2195864607134382
12.152152152152151 -0.21980074562456145
12.172172172172171 -0.22001473806347766
12.192192192192191 -0.22022843871693157
12.212212212212211 -0.22044184843756062
12.232232232232231 -0.22065496612444735
12.252252252252251 -0.2208677950637795
12.272272272272271 -0.22108033447341852
12.292292292292291 -0.2212925858623128
12.312312312312311 -0.2215045509298594
12.332332332332332 -0.22171622713271594
12.352352352352352 -0.22192761645084527
12.372372372372372 -0.22213872332742304
12.392392392392392 -0.22234954338312757
12.412412412412412 -0.22256008140862704
12.432432432432432 -0.2227703355412664
12.452452452452452 -0.22298030632193608
12.472472472472472 -0.22318999679927123
12.492492492492492 -0.22339940787903628
12.512512512512512 -0.22360853582830234
12.532532532532532 -0.22381738659160433
12.552552552552552 -0.22402595668453656
12.572572572572572 -0.22423425001291702
12.592592592592592 -0.22444226826057212
12.612612612612612 -0.22465000578099212
12.632632632632632 -0.22485746948475108
12.652652652652652 -0.22506465900282263
12.672672672672672 -0.22527157407494966
12.692692692692692 -0.2254782145531893
12.712712712712712 -0.22568458301835662
12.732732732732732 -0.22589067698947113
12.752752752752752 -0.22609650199260306
12.772772772772772 -0.22630205314096455
12.792792792792792 -0.22650733901239137
12.812812812812812 -0.2267123522400812
12.832832832832834 -0.2269170963167218
12.852852852852854 -0.22712157219834866
12.872872872872874 -0.22732578098834855
12.892892892892894 -0.22752972394151363
12.912912912912914 -0.22773339678366356
12.932932932932934 -0.22793680954016257
12.952952952952954 -0.2281399553457263
12.972972972972974 -0.22834283595709326
12.992992992992994 -0.22854545624014927
13.013013013013014 -0.2287478094813828
13.033033033033034 -0.22894990379039784
13.053053053053054 -0.22915173560698063
13.073073073073074 -0.22935330743450807
13.093093093093094 -0.22955461584174172
13.113113113113114 -0.22975566974274367
13.133133133133134 -0.22995646288584268
13.153153153153154 -0.23015699519473784
13.173173173173174 -0.23035727302686176
13.193193193193194 -0.23055729348062481
13.213213213213214 -0.23075705687868184
13.233233233233234 -0.23095656365747924
13.253253253253254 -0.23115581764106363
13.273273273273274 -0.23135481628624216
13.293293293293294 -0.2315535603910483
13.313313313313314 -0.2317520508805307
13.333333333333334 -0.2319502921889055
13.353353353353354 -0.23214827877567126
13.373373373373374 -0.2323460153190964
13.393393393393394 -0.2325434998252126
13.413413413413414 -0.23274073382225427
13.433433433433434 -0.23293772250364
13.453453453453454 -0.23313445714123737
13.473473473473474 -0.23333094669476706
13.493493493493494 -0.23352718609462153
13.513513513513514 -0.233723181100211
13.533533533533534 -0.23391893042700915
13.553553553553554 -0.23411443284167135
13.573573573573574 -0.23430968716392117
13.593593593593594 -0.23450469977076913
13.613613613613614 -0.2346994697743587
13.633633633633634 -0.23489399253738694
13.653653653653654 -0.23508827488958886
13.673673673673674 -0.2352823123537848
13.693693693693694 -0.23547611210797498
13.713713713713714 -0.23566966984674426
13.733733733733734 -0.23586298518017695
13.753753753753754 -0.23605606179129274
13.773773773773774 -0.23624889954001158
13.793793793793794 -0.2364414943083811
13.813813813813814 -0.23663385421126548
13.833833833833834 -0.2368259753343251
13.853853853853854 -0.23701786203780195
13.873873873873874 -0.2372095105257866
13.893893893893894 -0.23740092541141733
13.913913913913914 -0.2375921030265965
13.933933933933934 -0.23778304395977917
13.953953953953954 -0.2379737532242084
13.973973973973974 -0.23816422300518097
13.993993993993994 -0.23835446727529327
14.014014014014014 -0.23854447398177994
14.034034034034034 -0.23873424860919348
14.054054054054054 -0.23892379689546916
14.074074074074074 -0.23911311125295326
14.094094094094094 -0.23930219306289455
14.114114114114114 -0.23949104842832575
14.134134134134134 -0.23967966981923097
14.154154154154154 -0.23986806822886553
14.174174174174174 -0.2400562315414009
14.194194194194194 -0.2402441710524093
14.214214214214214 -0.24043188415007652
14.234234234234235 -0.24061936821757832
14.254254254254255 -0.2408066254858398
14.274274274274275 -0.2409936632198848
14.294294294294295 -0.24118046927755532
14.314314314314315 -0.24136705107411544
14.334334334334335 -0.2415534113266914
14.354354354354355 -0.24173954786944765
14.374374374374375 -0.24192546362166592
14.394394394394395 -0.24211115143139544
14.414414414414415 -0.24229661946847592
14.434434434434435 -0.24248186583595302
14.454454454454455 -0.2426668938847074
14.474474474474475 -0.2428516965918544
14.494494494494495 -0.2430362827327115
14.514514514514515 -0.24322065071351162
14.534534534534535 -0.24340479356817116
14.554554554554555 -0.2435887259275279
14.574574574574575 -0.2437724355593053
14.594594594594595 -0.24395592647873288
14.614614614614615 -0.24413920289227625
14.634634634634635 -0.24432226360262138
14.654654654654655 -0.24450510744401027
14.674674674674675 -0.2446877332835697
14.694694694694695 -0.24487014574774796
14.714714714714715 -0.24505234390116779
14.734734734734735 -0.24523432684686328
14.754754754754755 -0.24541609958140614
14.774774774774775 -0.2455976555218161
14.794794794794795 -0.24577899983622895
14.814814814814815 -0.2459601319278026
14.834834834834835 -0.24614105727565638
14.854854854854855 -0.24632176336505984
14.874874874874875 -0.246502261847661
14.894894894894895 -0.24668255245873713
14.914914914914915 -0.24686263498827057
14.934934934934935 -0.2470425030284955
14.954954954954955 -0.24722216264586716
14.974974974974975 -0.24740162014905173
14.994994994994995 -0.24758086291620093
15.015015015015015 -0.247759897333665
15.035035035035035 -0.24793873003830452
15.055055055055055 -0.2481173548554162
15.075075075075075 -0.24829577207043108
15.095095095095095 -0.24847398203823517
15.115115115115115 -0.24865199186178016
15.135135135135135 -0.24882979546008896
15.155155155155155 -0.24900738663398292
15.175175175175175 -0.24918478635644828
15.195195195195195 -0.2493619750354038
15.215215215215215 -0.24953896717641064
15.235235235235235 -0.24971574987780748
15.255255255255255 -0.24989233098775934
15.275275275275275 -0.250068711568178
15.295295295295295 -0.2502448998918557
15.315315315315315 -0.2504208758291485
15.335335335335335 -0.25059665485504007
15.355355355355355 -0.25077223839371054
15.375375375375375 -0.25094762063599063
15.395395395395395 -0.25112280304275314
15.415415415415415 -0.2512977871730375
15.435435435435435 -0.2514725671989124
15.455455455455455 -0.2516471598025682
15.475475475475475 -0.2518215518218324
15.495495495495495 -0.25199574506736644
15.515515515515515 -0.2521697414565621
15.535535535535535 -0.2523435430158829
15.555555555555555 -0.2525171518828417
15.575575575575575 -0.2526905545758325
15.595595595595595 -0.25286377689398004
15.615615615615615 -0.25303679755461106
15.635635635635635 -0.2532096268584798
15.655655655655655 -0.2533822592705981
15.675675675675675 -0.2535547054454828
15.695695695695695 -0.25372695177747984
15.715715715715715 -0.2538990091133365
15.735735735735735 -0.254070880337788
15.755755755755755 -0.2542425517114656
15.775775775775776 -0.25441403446762983
15.795795795795796 -0.25458532321698835
15.815815815815816 -0.25475642957679645
15.835835835835836 -0.2549273396994288
15.855855855855856 -0.2550980654181808
15.875875875875876 -0.25526860148034314
15.895895895895896 -0.2554389425351823
15.915915915915916 -0.25560910084169747
15.935935935935936 -0.2557790712176873
15.955955955955956 -0.25594885736147677
15.975975975975976 -0.2561184540827894
15.995995995995996 -0.25628786519644564
16.016016016016017 -0.25645708550700025
16.036036036036037 -0.25662611895019305
16.056056056056057 -0.2567949789085483
16.076076076076077 -0.256963641764012
16.096096096096097 -0.2571321303833577
16.116116116116117 -0.2573004303807919
16.136136136136138 -0.2574685365672128
16.156156156156158 -0.2576364724956806
16.176176176176178 -0.25780422370007255
16.196196196196198 -0.2579717851051236
16.216216216216218 -0.25813917116290974
16.236236236236238 -0.2583063671365353
16.256256256256258 -0.25847338776187867
16.276276276276278 -0.25864022820017285
16.296296296296298 -0.25880689360258935
16.316316316316318 -0.25897336901035195
16.336336336336338 -0.2591396595330576
16.356356356356358 -0.25930578074897337
16.376376376376378 -0.2594717176415826
16.396396396396398 -0.2596374860990311
16.416416416416418 -0.25980306050941115
16.436436436436438 -0.25996846742983276
16.456456456456458 -0.260133691640384
16.476476476476478 -0.2602987389634323
16.496496496496498 -0.26046361542113794
16.516516516516518 -0.2606283055401751
16.536536536536538 -0.2607928262388374
16.556556556556558 -0.26095716194807295
16.576576576576578 -0.26112132992637827
16.596596596596598 -0.2612853256530528
16.616616616616618 -0.2614491445257482
16.636636636636638 -0.2616127818599744
16.656656656656658 -0.2617762556176252
16.676676676676678 -0.2619395499591979
16.696696696696698 -0.2621026601787029
16.716716716716718 -0.2622656046711226
16.736736736736738 -0.2624283906920161
16.756756756756758 -0.26259099049002665
16.776776776776778 -0.2627534229082148
16.796796796796798 -0.26291568352829886
16.816816816816818 -0.2630777678535163
16.836836836836838 -0.2632396833653057
16.856856856856858 -0.26340142564517244
16.876876876876878 -0.2635630024126673
16.896896896896898 -0.2637244093327206
16.916916916916918 -0.2638856419936705
16.936936936936938 -0.2640467083635351
16.956956956956958 -0.26420760411926136
16.976976976976978 -0.2643683374817164
16.996996996996998 -0.26452889151977843
17.017017017017018 -0.2646892872510997
17.037037037037038 -0.26484950767702076
17.057057057057058 -0.26500957424488686
17.077077077077078 -0.26516945685733995
17.097097097097098 -0.26532917714750726
17.117117117117118 -0.26548874414517376
17.137137137137138 -0.2656481272805889
17.157157157157158 -0.2658073487274134
17.177177177177178 -0.2659664178108557
17.197197197197198 -0.26612531703503245
17.217217217217218 -0.26628404212085244
17.237237237237238 -0.26644261616115494
17.25725725725726 -0.2666010214476555
17.27727727727728 -0.2667592537484802
17.2972972972973 -0.266917336735623
17.31731731731732 -0.26707523841413877
17.33733733733734 -0.26723299683904844
17.35735735735736 -0.2673905797873277
17.37737737737738 -0.26754801163780395
17.3973973973974 -0.26770527410789713
17.41741741741742 -0.26786237754439646
17.43743743743744 -0.2680193179687951
17.45745745745746 -0.2681761060515402
17.47747747747748 -0.26833272314695733
17.4974974974975 -0.2684891799762535
17.51751751751752 -0.2686454725695525
17.53753753753754 -0.26880161198285496
17.55755755755756 -0.26895759439686995
17.57757757757758 -0.2691134159269032
17.5975975975976 -0.26926907262224065
17.61761761761762 -0.26942459142021824
17.63763763763764 -0.26957993767117183
17.65765765765766 -0.2697351228985715
17.67767767767768 -0.2698901589510323
17.6976976976977 -0.2700450421373392
17.71771771771772 -0.27019975273436947
17.73773773773774 -0.2703543187620587
17.75775775775776 -0.2705087204690454
17.77777777777778 -0.27066297017863405
17.7977977977978 -0.2708170641834575
17.81781781781782 -0.2709710151868607
17.83783783783784 -0.2711247865119125
17.85785785785786 -0.2712784239909159
17.87787787787788 -0.2714319075024033
17.8978978978979 -0.27158521645054345
17.91791791791792 -0.2717383977228396
17.93793793793794 -0.2718913968268362
17.95795795795796 -0.27204426115571123
17.97797797797798 -0.272196970079167
17.997997997998 -0.2723495198972167
18.01801801801802 -0.272501924370875
18.03803803803804 -0.2726541800012841
18.05805805805806 -0.272806283230856
18.07807807807808 -0.2729582304430267
18.0980980980981 -0.27311001796151246
18.11811811811812 -0.2732616781833933
18.13813813813814 -0.27341317162102124
18.15815815815816 -0.27356451270841
18.17817817817818 -0.27371571626511904
18.1981981981982 -0.273866741963783
18.21821821821822 -0.2740176602710407
18.23823823823824 -0.27416839349461997
18.25825825825826 -0.27431899403887006
18.27827827827828 -0.2744694397492743
18.2982982982983 -0.2746197461222376
18.31831831831832 -0.27476989066227175
18.33833833833834 -0.27491990829840895
18.35835835835836 -0.275069757109183
18.37837837837838 -0.275219472378189
18.3983983983984 -0.27536905093942954
18.41841841841842 -0.2755184500014436
18.43843843843844 -0.27566772529264005
18.45845845845846 -0.27581685381749876
18.47847847847848 -0.27596583219386683
18.4984984984985 -0.27611465698490134
18.51851851851852 -0.27626334508745104
18.53853853853854 -0.27641189332100713
18.55855855855856 -0.27656029845290964
18.57857857857858 -0.2767085364403019
18.5985985985986 -0.2768566453355077
18.61861861861862 -0.27700462211901644
18.63863863863864 -0.27715244258939953
18.65865865865866 -0.2773001032483508
18.67867867867868 -0.27744764331160726
18.6986986986987 -0.27759503842294575
18.71871871871872 -0.2777423069456262
18.73873873873874 -0.2778894024005822
18.75875875875876 -0.27803636481570654
18.77877877877878 -0.27818319114637147
18.7987987987988 -0.2783298782983695
18.81881881881882 -0.2784764008391535
18.83883883883884 -0.27862282243969416
18.85885885885886 -0.27876907298955844
18.87887887887888 -0.27891519416659266
18.8988988988989 -0.27906116020490546
18.91891891891892 -0.2792070136140917
18.93893893893894 -0.27935270557716285
18.95895895895896 -0.2794982558199054
18.97897897897898 -0.2796436845601126
18.998998998999 -0.2797889655193744
19.01901901901902 -0.27993409545795456
19.03903903903904 -0.2800790948592212
19.05905905905906 -0.28022396079966205
19.07907907907908 -0.2803686903088512
19.0990990990991 -0.2805132803692634
19.11911911911912 -0.28065772791569765
19.13913913913914 -0.28080205430987704
19.15915915915916 -0.2809462322003715
19.17917917917918 -0.2810902583792493
19.1991991991992 -0.2812341793974137
19.21921921921922 -0.2813779427184492
19.23923923923924 -0.2815215701839868
19.25925925925926 -0.2816650588295536
19.27927927927928 -0.28180843113030646
19.2992992992993 -0.2819516588375505
19.31931931931932 -0.28209473884925357
19.33933933933934 -0.2822376939457031
19.35935935935936 -0.28238052137793435
19.37937937937938 -0.28252321835339655
19.3993993993994 -0.28266575565565927
19.41941941941942 -0.2828081830119649
19.43943943943944 -0.2829504712676896
19.45945945945946 -0.2830926174522337
19.47947947947948 -0.28323464553987976
19.4994994994995 -0.28337652578774464
19.51951951951952 -0.28351828239015553
19.53953953953954 -0.2836598852075427
19.55955955955956 -0.283801386268157
19.57957957957958 -0.28394275550360626
19.5995995995996 -0.2840839621744591
19.61961961961962 -0.28422505912253465
19.63963963963964 -0.2843660156799088
19.65965965965966 -0.28450685731107794
19.67967967967968 -0.284647552945525
19.6996996996997 -0.28478812828444644
19.71971971971972 -0.2849285518504874
19.73973973973974 -0.28506887863885555
19.75975975975976 -0.2852090480338848
19.77977977977978 -0.2853490862179121
19.7997997997998 -0.28548901998993303
19.81981981981982 -0.285628817339751
19.83983983983984 -0.28576847543477546
19.85985985985986 -0.2859079914001203
19.87987987987988 -0.2860474227601779
19.8998998998999 -0.2861866764006963
19.91991991991992 -0.28632584049453125
19.93993993993994 -0.2864648515598177
19.95995995995996 -0.2866037683212346
19.97997997997998 -0.28674252653377397
20.0 -0.2868811542805907
