# Supplementary material for: Multi-criteria group decision making based on Archimedean power partitioned Muirhead mean operators of q-rung orthopair fuzzy numbers
Source: PLoS One. 2019 Sep 5;14(9):e0221759. doi: 10.1371/journal.pone.0221759 (PMC6728046; doi:10.1371/journal.pone.0221759)
Supplement: S2 File — https://github.com/YuchuChingQin/AOsOfqROFNsForMCGDM. (ZIP) [file pone.0221759.s002.zip › AOsOfqROFNs/HH4.txt]

0.0 NaN
0.02002002002002002 0.10286337925582274
0.04004004004004004 0.08980851161174418
0.06006006006006006 0.0799405243489189
0.08008008008008008 0.07171238461044893
0.10010010010010009 0.06449906786689144
0.12012012012012012 0.057985929509907136
0.14014014014014015 0.05199260570929093
0.16016016016016016 0.04640605260605429
0.18018018018018017 0.04115053854573594
0.20020020020020018 0.03617260992211449
0.22022022022022023 0.031432913536700496
0.24024024024024024 0.02690145432066937
0.2602602602602603 0.02255469887705841
0.2802802802802803 0.018373728292037872
0.3003003003003003 0.014343015985441826
0.3203203203203203 0.010449592976910116
0.34034034034034033 0.0066824616603698705
0.36036036036036034 0.0030321738426952183
0.38038038038038036 -5.09479714927541E-4
0.40040040040040037 -0.003949702250434062
0.42042042042042044 -0.007294868918806041
0.44044044044044045 -0.010550664867713416
0.46046046046046046 -0.01372219395926913
0.4804804804804805 -0.016814065515791038
0.5005005005005005 -0.019830464369168688
0.5205205205205206 -0.02277520805301403
0.5405405405405406 -0.025651793970136477
0.5605605605605606 -0.028463438646541467
0.5805805805805806 -0.031213110688384615
0.6006006006006006 -0.033903558674467066
0.6206206206206206 -0.036537334917709996
0.6406406406406406 -0.03911681584761423
0.6606606606606606 -0.04164421960270137
0.6806806806806807 -0.04412162130232958
0.7007007007007007 -0.04655096637297118
0.7207207207207207 -0.048934082235245646
0.7407407407407407 -0.0512726885997436
0.7607607607607607 -0.05356840657584683
0.7807807807807807 -0.05582276676308204
0.8008008008008007 -0.058037216465578995
0.8208208208208209 -0.06021312614518712
0.8408408408408409 -0.06235179521640838
0.8608608608608609 -0.0644544572623825
0.8808808808808809 -0.06652228474607624
0.9009009009009009 -0.068556393275019
0.9209209209209209 -0.07055784547521549
0.9409409409409409 -0.07252765451401974
0.960960960960961 -0.074466787316398
0.980980980980981 -0.07637616750260268
1.001001001001001 -0.07825667808176578
1.021021021021021 -0.08010916392354703
1.0410410410410411 -0.08193443403054798
1.0610610610610611 -0.08373326363391062
1.0810810810810811 -0.08550639612581096
1.1011011011011012 -0.08725454484792314
1.1211211211211212 -0.08897839474557026
1.1411411411411412 -0.09067860390482288
1.1611611611611612 -0.09235580497615536
1.1811811811811812 -0.0940106065033191
1.2012012012012012 -0.09564359415665313
1.2212212212212212 -0.09725533188890162
1.2412412412412412 -0.09884636300687699
1.2612612612612613 -0.1004172111826056
1.2812812812812813 -0.10196838139108166
1.3013013013013013 -0.10350036079764069
1.3213213213213213 -0.10501361958342068
1.3413413413413413 -0.10650861172578566
1.3613613613613613 -0.10798577572812593
1.3813813813813813 -0.10944553531056692
1.4014014014014013 -0.11088830006075731
1.4214214214214214 -0.11231446604252801
1.4414414414414414 -0.11372441637646336
1.4614614614614614 -0.11511852178491128
1.4814814814814814 -0.11649714111087309
1.5015015015015014 -0.11786062180277337
1.5215215215215214 -0.1192093003849935
1.5415415415415414 -0.12054350288713281
1.5615615615615615 -0.12186354526941773
1.5815815815815815 -0.12316973381607513
1.6016016016016015 -0.12446236550656187
1.6216216216216217 -0.12574172837944095
1.6416416416416417 -0.1270081018722065
1.6616616616616617 -0.12826175714181226
1.6816816816816818 -0.1295029573745031
1.7017017017017018 -0.1307319580843343
1.7217217217217218 -0.1319490073840952
1.7417417417417418 -0.13315434626878694
1.7617617617617618 -0.13434820885636767
1.7817817817817818 -0.1355308226429005
1.8018018018018018 -0.13670240873229
1.8218218218218218 -0.13786318205842762
1.8418418418418419 -0.13901335160571857
1.8618618618618619 -0.14015312060584412
1.8818818818818819 -0.14128268674920533
1.901901901901902 -0.14240224234807514
1.921921921921922 -0.14351197454563674
1.941941941941942 -0.14461206547361335
1.961961961961962 -0.14570269241568568
1.981981981981982 -0.1467840279817504
2.002002002002002 -0.147856240243573
2.022022022022022 -0.14891949289915424
2.042042042042042 -0.1499739453999171
2.062062062062062 -0.151019753104416
2.0820820820820822 -0.15205706738644437
2.1021021021021022 -0.1530860357796941
2.1221221221221223 -0.15410680208731914
2.1421421421421423 -0.15511950652226086
2.1621621621621623 -0.156124285778854
2.1821821821821823 -0.15712127317258298
2.2022022022022023 -0.15811059874092667
2.2222222222222223 -0.15909238934365078
2.2422422422422423 -0.1600667687307624
2.2622622622622623 -0.16103385769444406
2.2822822822822824 -0.16199377409825377
2.3023023023023024 -0.16294663300740167
2.3223223223223224 -0.16389254674210377
2.3423423423423424 -0.1648316249953925
2.3623623623623624 -0.16576397487717962
2.3823823823823824 -0.1666897009873864
2.4024024024024024 -0.16760890552228208
2.4224224224224224 -0.1685216883327872
2.4424424424424425 -0.1694281469559253
2.4624624624624625 -0.17032837674437523
2.4824824824824825 -0.17122247086983833
2.5025025025025025 -0.17211052043076927
2.5225225225225225 -0.1729926144893521
2.5425425425425425 -0.17386884010024042
2.5625625625625625 -0.1747392824489514
2.5825825825825826 -0.1756040248022724
2.6026026026026026 -0.1764631486626122
2.6226226226226226 -0.17731673373395088
2.6426426426426426 -0.1781648579964061
2.6626626626626626 -0.1790075978007162
2.6826826826826826 -0.17984502783885747
2.7027027027027026 -0.18067722124603963
2.7227227227227226 -0.18150424959434325
2.7427427427427427 -0.18232618298251713
2.7627627627627627 -0.1831430900650286
2.7827827827827827 -0.1839550380443275
2.8028028028028027 -0.18476209277590003
2.8228228228228227 -0.18556431874751234
2.8428428428428427 -0.18636177916018395
2.8628628628628627 -0.1871545359450535
2.8828828828828827 -0.18794264978761316
2.9029029029029028 -0.18872618013519252
2.9229229229229228 -0.18950518529803603
2.942942942942943 -0.1902797224723611
2.962962962962963 -0.19104984761784968
2.982982982982983 -0.19181561574690317
3.003003003003003 -0.1925770807138006
3.023023023023023 -0.19333429536737182
3.043043043043043 -0.19408731159084816
3.063063063063063 -0.19483618019684004
3.083083083083083 -0.19558095110264534
3.103103103103103 -0.1963216733158083
3.123123123123123 -0.197058394845245
3.143143143143143 -0.19779116288281054
3.163163163163163 -0.1985200237337429
3.183183183183183 -0.19924502282209555
3.203203203203203 -0.1999662048154489
3.2232232232232234 -0.20068361351290243
3.2432432432432434 -0.20139729192742561
3.2632632632632634 -0.20210728233530342
3.2832832832832834 -0.202813626281315
3.3033033033033035 -0.20351636452720448
3.3233233233233235 -0.204215537110276
3.3433433433433435 -0.20491118345810877
3.3633633633633635 -0.20560334218404616
3.3833833833833835 -0.20629205136172915
3.4034034034034035 -0.2069773483630298
3.4234234234234235 -0.20765926987349181
3.4434434434434436 -0.20833785203524968
3.4634634634634636 -0.20901313030077848
3.4834834834834836 -0.20968513961358345
3.5035035035035036 -0.21035391433078438
3.5235235235235236 -0.21101948816627644
3.5435435435435436 -0.2116818943046325
3.5635635635635636 -0.21234116546629841
3.5835835835835836 -0.21299733370539864
3.6036036036036037 -0.21365043073314416
3.6236236236236237 -0.2143004875102825
3.6436436436436437 -0.21494753474789008
3.6636636636636637 -0.21559160248963297
3.6836836836836837 -0.2162327204730896
3.7037037037037037 -0.2168709177341577
3.7237237237237237 -0.21750622303702852
3.7437437437437437 -0.21813866476551302
3.7637637637637638 -0.21876827062494508
3.7837837837837838 -0.2193950680530193
3.803803803803804 -0.22001908403654713
3.823823823823824 -0.2206403452004583
3.843843843843844 -0.22125887771704658
3.863863863863864 -0.22187470722192493
3.883883883883884 -0.22248785934094023
3.903903903903904 -0.2230983589274518
3.923923923923924 -0.22370623062540823
3.943943943943944 -0.22431149880917214
3.963963963963964 -0.224914187364956
3.983983983983984 -0.22551431988224577
4.004004004004004 -0.22611191963038538
4.024024024024024 -0.22670700936974447
4.044044044044044 -0.22729961188234776
4.064064064064064 -0.22788974938072976
4.084084084084084 -0.22847744361006672
4.104104104104104 -0.22906271647269033
4.124124124124124 -0.22964558905153615
4.1441441441441444 -0.23022608255934368
4.1641641641641645 -0.2308042177587177
4.1841841841841845 -0.23138001484810722
4.2042042042042045 -0.23195349433730073
4.2242242242242245 -0.2325246758077872
4.2442442442442445 -0.23309357904317726
4.2642642642642645 -0.23366022333024172
4.2842842842842845 -0.23422462787704135
4.3043043043043046 -0.2347868114389229
4.324324324324325 -0.2353467926598342
4.344344344344345 -0.23590458982807322
4.364364364364365 -0.23646022100412675
4.384384384384385 -0.23701370417717801
4.404404404404405 -0.23756505703930064
4.424424424424425 -0.23811429673803458
4.444444444444445 -0.23866144061443312
4.464464464464465 -0.23920650543218402
4.484484484484485 -0.2397495083155289
4.504504504504505 -0.240290465517204
4.524524524524525 -0.24082939338466547
4.544544544544545 -0.24136630802249992
4.564564564564565 -0.24190122524464186
4.584584584584585 -0.2424341610313567
4.604604604604605 -0.2429651306854145
4.624624624624625 -0.24349414945723588
4.644644644644645 -0.24402123272633647
4.664664664664665 -0.24454639530099934
4.684684684684685 -0.2450696519364333
4.704704704704705 -0.2455910171687142
4.724724724724725 -0.2461105055216615
4.744744744744745 -0.2466281309546658
4.764764764764765 -0.24714390786420135
4.784784784784785 -0.24765785015595393
4.804804804804805 -0.24816997125664034
4.824824824824825 -0.24868028499596742
4.844844844844845 -0.24918880463106888
4.864864864864865 -0.24969554354403625
4.884884884884885 -0.250200514434385
4.904904904904905 -0.2507037307476935
4.924924924924925 -0.2512052051955841
4.944944944944945 -0.2517049500363835
4.964964964964965 -0.25220297814147435
4.984984984984985 -0.2526993016730267
5.005005005005005 -0.2531939331775629
5.025025025025025 -0.2536868841932144
5.045045045045045 -0.2541781671737783
5.065065065065065 -0.25466779355547076
5.085085085085085 -0.2551557752124946
5.105105105105105 -0.25564212382338447
5.125125125125125 -0.25612685045291606
5.145145145145145 -0.2566099662704405
5.165165165165165 -0.2570914830585148
5.185185185185185 -0.257571411636743
5.205205205205205 -0.25804976260283996
5.225225225225225 -0.2585265471687628
5.245245245245245 -0.25900177550022446
5.265265265265265 -0.2594754588352082
5.285285285285285 -0.2599476067970594
5.305305305305305 -0.26041823092489236
5.325325325325325 -0.26088734021716464
5.345345345345345 -0.2613549454339429
5.365365365365365 -0.2618210566367194
5.385385385385385 -0.2622856837743368
5.405405405405405 -0.26274883621069745
5.425425425425425 -0.2632105241228847
5.445445445445445 -0.263670756932121
5.465465465465465 -0.2641295439482726
5.485485485485485 -0.26458689509246425
5.505505505505505 -0.26504281922400796
5.525525525525525 -0.26549732564721407
5.545545545545545 -0.2659504236503908
5.565565565565565 -0.26640212243010153
5.585585585585585 -0.266852430565624
5.605605605605605 -0.2673013563431225
5.625625625625625 -0.2677489099607523
5.645645645645645 -0.2681950989499026
5.665665665665665 -0.2686399326303017
5.685685685685685 -0.26908341929574253
5.7057057057057055 -0.269525566548214
5.7257257257257255 -0.2699663836855286
5.7457457457457455 -0.27040587872180355
5.7657657657657655 -0.27084405976963777
5.7857857857857855 -0.2712809349879915
5.8058058058058055 -0.2717165125258719
5.8258258258258255 -0.2721507999134193
5.8458458458458455 -0.2725838050643783
5.865865865865866 -0.2730155362530412
5.885885885885886 -0.27344600093403254
5.905905905905906 -0.2738752067882642
5.925925925925926 -0.2743031604939209
5.945945945945946 -0.2747298712307392
5.965965965965966 -0.27515534528320573
5.985985985985986 -0.27557959013399597
6.006006006006006 -0.2760026126010059
6.026026026026026 -0.27642442132879325
6.046046046046046 -0.27684502226921925
6.066066066066066 -0.27726442310356647
6.086086086086086 -0.2776826306108061
6.106106106106106 -0.27809965123682834
6.126126126126126 -0.2785154931386088
6.146146146146146 -0.27893016197500486
6.166166166166166 -0.2793436642983903
6.186186186186186 -0.27975600832907843
6.206206206206206 -0.2801671995254462
6.226226226226226 -0.28057724490660774
6.246246246246246 -0.28098615080443456
6.266266266266266 -0.28139392355542503
6.286286286286286 -0.28180056946003423
6.306306306306306 -0.2822060955566305
6.326326326326326 -0.28261050797960957
6.346346346346346 -0.2830138118444555
6.366366366366366 -0.28341601541593053
6.386386386386386 -0.2838171224817527
6.406406406406406 -0.28421714080473914
6.426426426426427 -0.28461607611227757
6.446446446446447 -0.28501393372022477
6.466466466466467 -0.2854107193931065
6.486486486486487 -0.2858064402888053
6.506506506506507 -0.2862011021596025
6.526526526526527 -0.28659470920283636
6.546546546546547 -0.2869872678582473
6.566566566566567 -0.2873787839426202
6.586586586586587 -0.28776926358528676
6.606606606606607 -0.2881587121836568
6.626626626626627 -0.2885471343125618
6.646646646646647 -0.2889345368323035
6.666666666666667 -0.28932092361528594
6.686686686686687 -0.28970630188633784
6.706706706706707 -0.2900906746293631
6.726726726726727 -0.2904740493065317
6.746746746746747 -0.29085643126359495
6.766766766766767 -0.2912378235333455
6.786786786786787 -0.2916182325686835
6.806806806806807 -0.29199766365681146
6.826826826826827 -0.2923761232470565
6.846846846846847 -0.2927536127992146
6.866866866866867 -0.29313014098646767
6.886886886886887 -0.2935057101408678
6.906906906906907 -0.29388032613443554
6.926926926926927 -0.2942539946688465
6.946946946946947 -0.2946267198964595
6.966966966966967 -0.29499850563547747
6.986986986986987 -0.29536935807759107
7.007007007007007 -0.29573928174621505
7.027027027027027 -0.2961082807642931
7.047047047047047 -0.29647636024082125
7.067067067067067 -0.2968435248600406
7.087087087087087 -0.29720977882564814
7.107107107107107 -0.2975751273060691
7.127127127127127 -0.297939573431631
7.147147147147147 -0.2983031227654621
7.167167167167167 -0.2986657803205496
7.187187187187187 -0.29902754890279387
7.207207207207207 -0.299388433775608
7.227227227227227 -0.2997484395414419
7.247247247247247 -0.30010757007101063
7.267267267267267 -0.30046583011557493
7.287287287287287 -0.30082322364008796
7.307307307307307 -0.30117975374594946
7.327327327327327 -0.3015354278666226
7.347347347347347 -0.3018902455714584
7.367367367367367 -0.3022442142626452
7.387387387387387 -0.30259733687836177
7.407407407407407 -0.3029496189924766
7.4274274274274275 -0.30330106143903685
7.4474474474474475 -0.30365167143305094
7.4674674674674675 -0.30400145137036483
7.4874874874874875 -0.304350404364953
7.5075075075075075 -0.30469853627750965
7.5275275275275275 -0.30504584982755933
7.5475475475475475 -0.30539234845213103
7.5675675675675675 -0.30573803634043883
7.587587587587588 -0.3060829184694598
7.607607607607608 -0.3064269985062914
7.627627627627628 -0.3067702786994648
7.647647647647648 -0.3071127619588912
7.667667667667668 -0.30745445633283724
7.687687687687688 -0.3077953595739469
7.707707707707708 -0.3081354812483474
7.727727727727728 -0.3084748203911456
7.747747747747748 -0.30881338118465923
7.767767767767768 -0.30915116854577074
7.787787787787788 -0.30948818575031956
7.807807807807808 -0.3098244367463744
7.827827827827828 -0.3101599261849519
7.847847847847848 -0.3104946519331569
7.867867867867868 -0.3108286249222365
7.887887887887888 -0.3111618417070654
7.907907907907908 -0.31149431216407164
7.927927927927928 -0.31182603395572045
7.947947947947948 -0.3121570131096438
7.967967967967968 -0.3124872537206299
7.987987987987988 -0.31281675780523865
8.008008008008009 -0.3131455279341348
8.028028028028029 -0.3134735672578518
8.048048048048049 -0.3138008795331162
8.068068068068069 -0.3141274720423861
8.088088088088089 -0.31445334115769985
8.108108108108109 -0.31477849535977453
8.128128128128129 -0.3151029349756349
8.148148148148149 -0.3154266607666435
8.168168168168169 -0.31574968320210633
8.188188188188189 -0.3160719980853191
8.208208208208209 -0.3163936108983013
8.228228228228229 -0.3167145278098913
8.248248248248249 -0.3170347459700247
8.268268268268269 -0.31735427263413685
8.288288288288289 -0.31767311249399455
8.308308308308309 -0.3179912641274256
8.328328328328329 -0.3183087298341941
8.348348348348349 -0.31862551586756066
8.368368368368369 -0.31894162217891997
8.388388388388389 -0.3192570561737025
8.408408408408409 -0.3195718188280483
8.428428428428429 -0.31988590790005594
8.448448448448449 -0.3201993324268443
8.468468468468469 -0.32051209109446477
8.488488488488489 -0.32082419041388677
8.508508508508509 -0.3211356337595438
8.528528528528529 -0.32144641729834816
8.548548548548549 -0.321756552988206
8.568568568568569 -0.32206603393890043
8.588588588588589 -0.3223748692789514
8.608608608608609 -0.3226830608172566
8.62862862862863 -0.3229906066797881
8.64864864864865 -0.3232975176925783
8.66866866866867 -0.32360378872321327
8.68868868868869 -0.3239094232210803
8.70870870870871 -0.32421442943456835
8.72872872872873 -0.32451880761500757
8.74874874874875 -0.324822558338661
8.76876876876877 -0.32512568252207635
8.78878878878879 -0.32542819047271354
8.80880880880881 -0.32573007501515394
8.82882882882883 -0.32603134280988466
8.84884884884885 -0.3263319964604736
8.86886886886887 -0.32663203899417176
8.88888888888889 -0.32693147867258215
8.90890890890891 -0.3272303050416332
8.92892892892893 -0.32752852706872554
8.94894894894895 -0.32782614947455574
8.96896896896897 -0.32812317246483225
8.98898898898899 -0.32841959653655206
9.00900900900901 -0.3287154224914068
9.02902902902903 -0.32901066185489913
9.04904904904905 -0.3293053111799247
9.06906906906907 -0.32959936712704935
9.08908908908909 -0.3298928426335733
9.10910910910911 -0.33018573516392336
9.12912912912913 -0.3304780423270948
9.14914914914915 -0.3307697786145082
9.16916916916917 -0.33106093124991925
9.18918918918919 -0.33135151564881254
9.20920920920921 -0.3316415193443314
9.22922922922923 -0.3319309587338893
9.24924924924925 -0.33221983351462625
9.26926926926927 -0.3325081376444069
9.28928928928929 -0.33279588317028996
9.30930930930931 -0.33308306461438264
9.32932932932933 -0.33336968266793054
9.34934934934935 -0.3336557507939454
9.36936936936937 -0.333941264354113
9.38938938938939 -0.3342262187327776
9.40940940940941 -0.33451062872726056
9.42942942942943 -0.3347944904378344
9.44944944944945 -0.33507780001660215
9.46946946946947 -0.335360573718147
9.48948948948949 -0.3356428017323182
9.50950950950951 -0.3359244876934358
9.52952952952953 -0.33620563562530326
9.54954954954955 -0.33648624297032925
9.56956956956957 -0.3367663214018796
9.58958958958959 -0.33704586905273337
9.60960960960961 -0.3373248841856782
9.62962962962963 -0.3376033724994372
9.64964964964965 -0.3378813327802471
9.66966966966967 -0.33815877143120354
9.68968968968969 -0.3384356802643131
9.70970970970971 -0.3387120738116646
9.72972972972973 -0.33898795203797316
9.74974974974975 -0.3392633073150258
9.76976976976977 -0.3395381555119896
9.78978978978979 -0.33981248154650845
9.80980980980981 -0.34008630206815
9.82982982982983 -0.3403596102470761
9.84984984984985 -0.3406324155964148
9.86986986986987 -0.34090471161339997
9.88988988988989 -0.34117650010610984
9.90990990990991 -0.34144779164636047
9.92992992992993 -0.34171858028776536
9.94994994994995 -0.3419888773622355
9.96996996996997 -0.34225866857464876
9.98998998998999 -0.34252797464150775
10.01001001001001 -0.3427967815343858
10.03003003003003 -0.3430650929029805
10.05005005005005 -0.34333292188337555
10.07007007007007 -0.3436002638658795
10.09009009009009 -0.3438671142187363
10.11011011011011 -0.3441334871676299
10.13013013013013 -0.34439936910390756
10.15015015015015 -0.3446647749290481
10.17017017017017 -0.34492970087090763
10.19019019019019 -0.34519415300758743
10.21021021021021 -0.3454581179545323
10.23023023023023 -0.3457216120760414
10.25025025025025 -0.34598464244184596
10.27027027027027 -0.3462471960641258
10.29029029029029 -0.3465092803014219
10.31031031031031 -0.3467708925137546
10.33033033033033 -0.3470320512720449
10.35035035035035 -0.34729273332481386
10.37037037037037 -0.34755295780584256
10.39039039039039 -0.34781272298437343
10.41041041041041 -0.3480720272117732
10.43043043043043 -0.34833086892616133
10.45045045045045 -0.34858925790497347
10.47047047047047 -0.3488471817564053
10.49049049049049 -0.3491046621677365
10.51051051051051 -0.34936168708191356
10.53053053053053 -0.3496182675200924
10.55055055055055 -0.3498743914388487
10.57057057057057 -0.35013007035268284
10.59059059059059 -0.3503853163929938
10.61061061061061 -0.3506401057440941
10.63063063063063 -0.350894450714611
10.65065065065065 -0.3511483642595924
10.67067067067067 -0.35140182230367734
10.69069069069069 -0.3516548507019494
10.71071071071071 -0.351907438042977
10.73073073073073 -0.3521595984821865
10.75075075075075 -0.35241132073212345
10.77077077077077 -0.3526626063907735
10.79079079079079 -0.3529134572582676
10.81081081081081 -0.3531638888099881
10.83083083083083 -0.35341389006998747
10.85085085085085 -0.3536634634884013
10.87087087087087 -0.35391261174504807
10.89089089089089 -0.3541613237505841
10.91091091091091 -0.3544096305395762
10.93093093093093 -0.35465750737266327
10.95095095095095 -0.35490497192317966
10.97097097097097 -0.35515201356234827
10.99099099099099 -0.3553986360722573
11.01101101101101 -0.3556448435101529
11.03103103103103 -0.35589064021638567
11.05105105105105 -0.35613601568459347
11.07107107107107 -0.35638097440539096
11.09109109109109 -0.3566255366019336
11.11111111111111 -0.3568696922397452
11.13113113113113 -0.35711341527619445
11.15115115115115 -0.3573567581973934
11.17117117117117 -0.35759969546320736
11.19119119119119 -0.35784221684258793
11.21121121121121 -0.358084328173337
11.23123123123123 -0.3583260521398861
11.25125125125125 -0.3585673790958066
11.27127127127127 -0.3588082991316949
11.29129129129129 -0.3590488190484801
11.31131131131131 -0.35928894602258976
11.33133133133133 -0.35952868761535434
11.35135135135135 -0.3597680168543305
11.37137137137137 -0.3600069763676683
11.391391391391391 -0.3602455215352967
11.411411411411411 -0.3604836780018715
11.431431431431431 -0.3607214724984308
11.451451451451451 -0.360958859656536
11.471471471471471 -0.36119586639069173
11.491491491491491 -0.36143246480020924
11.511511511511511 -0.36166870132564743
11.531531531531531 -0.361904567268616
11.551551551551551 -0.36214001534928586
11.571571571571571 -0.3623751127332876
11.591591591591591 -0.362609812016482
11.611611611611611 -0.3628441626806899
11.631631631631631 -0.3630781166777169
11.651651651651651 -0.3633116845000201
11.671671671671671 -0.3635448974012725
11.691691691691691 -0.36377772653991536
11.711711711711711 -0.3640101833752211
11.731731731731731 -0.36424227988983615
11.751751751751751 -0.3644739865645787
11.771771771771771 -0.3647053365206401
11.791791791791791 -0.3649362999821078
11.811811811811811 -0.3651669109725435
11.831831831831831 -0.365397183062405
11.851851851851851 -0.36562704242149485
11.871871871871871 -0.36585656797463223
11.891891891891891 -0.3660857296504742
11.911911911911911 -0.36631451896063816
11.931931931931931 -0.3665429728048992
11.951951951951951 -0.3667710374792648
11.971971971971971 -0.36699875027953244
11.991991991991991 -0.3672261265248506
12.012012012012011 -0.36745313490009224
12.032032032032031 -0.3676797907347462
12.052052052052051 -0.3679060859407456
12.072072072072071 -0.3681320364999957
12.092092092092091 -0.3683576100717857
12.112112112112111 -0.3685828720799858
12.132132132132131 -0.36880776572934804
12.152152152152151 -0.3690323077197992
12.172172172172171 -0.36925651543725313
12.192192192192191 -0.36948038136922134
12.212212212212211 -0.36970387198745747
12.232232232232231 -0.36992705686874505
12.252252252252251 -0.3701498767291517
12.272272272272271 -0.370372349797127
12.292292292292291 -0.370594468286986
12.312312312312311 -0.3708162781833952
12.332332332332332 -0.3710377455156464
12.352352352352352 -0.37125886264105024
12.372372372372372 -0.3714796217289402
12.392392392392392 -0.3717000706327199
12.412412412412412 -0.37192020259976644
12.432432432432432 -0.3721399538544507
12.452452452452452 -0.3723594018312563
12.472472472472472 -0.37257851106795525
12.492492492492492 -0.3727973032739633
12.512512512512512 -0.3730157421412222
12.532532532532532 -0.37323387920427475
12.552552552552552 -0.3734516481290709
12.572572572572572 -0.37366913130663876
12.592592592592592 -0.3738862313557818
12.612612612612612 -0.37410306257749515
12.632632632632632 -0.37431955744772266
12.652652652652652 -0.3745357086503699
12.672672672672672 -0.3747515402010314
12.692692692692692 -0.3749670770141556
12.712712712712712 -0.3751822808313816
12.732732732732732 -0.37539714446486305
12.752752752752752 -0.37561169314873033
12.772772772772772 -0.3758259201828549
12.792792792792792 -0.37603985185162714
12.812812812812812 -0.3762534485446258
12.832832832832834 -0.37646673678562326
12.852852852852854 -0.3766797100761999
12.872872872872874 -0.37689236176081375
12.892892892892894 -0.3771047195921861
12.912912912912914 -0.37731674261057807
12.932932932932934 -0.37752845883500596
12.952952952952954 -0.3777398618551472
12.972972972972974 -0.3779509808465627
12.992992992992994 -0.3781617739493003
13.013013013013014 -0.3783722706330782
13.033033033033034 -0.37858242814012644
13.053053053053054 -0.3787923131797804
13.073073073073074 -0.3790018830018638
13.093093093093094 -0.3792111310430461
13.113113113113114 -0.3794200884580834
13.133133133133134 -0.37962874931774737
13.153153153153154 -0.3798371075511229
13.173173173173174 -0.38004515694387
13.193193193193194 -0.3802529302705113
13.213213213213214 -0.3804603825354306
13.233233233233234 -0.3806675070922407
13.253253253253254 -0.3808743773537158
13.273273273273274 -0.3810809479094638
13.293293293293294 -0.3812872126652712
13.313313313313314 -0.3814931653862124
13.333333333333334 -0.38169884112499897
13.353353353353354 -0.3819042343727128
13.373373373373374 -0.3821092973843042
13.393393393393394 -0.3823141082562336
13.413413413413414 -0.38251861931651443
13.433433433433434 -0.3827228245239921
13.453453453453454 -0.3829267611857829
13.473473473473474 -0.3831303802029298
13.493493493493494 -0.38333371931640703
13.513513513513514 -0.38353677300360134
13.533533533533534 -0.3837395356150367
13.553553553553554 -0.383942046632629
13.573573573573574 -0.3841442099870055
13.593593593593594 -0.38434615651546267
13.613613613613614 -0.3845477895356571
13.633633633633634 -0.3847491027538603
13.653653653653654 -0.3849501839358441
13.673673673673674 -0.3851509812904539
13.693693693693694 -0.3853514892589703
13.713713713713714 -0.38555170215796264
13.733733733733734 -0.3857516627888613
13.753753753753754 -0.38595131737365573
13.773773773773774 -0.3861507092372449
13.793793793793794 -0.386349833361042
13.813813813813814 -0.3865486344476636
13.833833833833834 -0.38674720717912875
13.853853853853854 -0.38694549641507153
13.873873873873874 -0.38714349666783343
13.893893893893894 -0.3873412540866153
13.913913913913914 -0.38753871199459666
13.933933933933934 -0.38773591711740635
13.953953953953954 -0.38793281173735145
13.973973973973974 -0.38812944316241305
13.993993993993994 -0.38832586023616533
14.014014014014014 -0.3885219506841579
14.034034034034034 -0.3887178173581675
14.054054054054054 -0.3889134011561715
14.074074074074074 -0.3891086966695834
14.094094094094094 -0.3893037543008039
14.114114114114114 -0.38949851334641544
14.134134134134134 -0.3896930248482201
14.154154154154154 -0.38988728424890934
14.174174174174174 -0.3900812292179038
14.194194194194194 -0.39027496988617427
14.214214214214214 -0.39046844415346815
14.234234234234235 -0.39066164704266254
14.254254254254255 -0.39085457346900787
14.274274274274275 -0.3910472182396314
14.294294294294295 -0.391239696789746
14.314314314314315 -0.391431823978995
14.334334334334335 -0.3916237154951726
14.354354354354355 -0.39181530534963194
14.374374374374375 -0.392006712259924
14.394394394394395 -0.3921978705106997
14.414414414414415 -0.3923887124070152
14.434434434434435 -0.39257935919384285
14.454454454454455 -0.39276967932299045
14.474474474474475 -0.39295979574807904
14.494494494494495 -0.3931496398963651
14.514514514514515 -0.3933392723301236
14.534534534534535 -0.3935286233155315
14.554554554554555 -0.3937177542043584
14.574574574574575 -0.39390659408541673
14.594594594594595 -0.3940952051083887
14.614614614614615 -0.39428351516939225
14.634634634634635 -0.39447158722419234
14.654654654654655 -0.3946594861633647
14.674674674674675 -0.3948470699959517
14.694694694694695 -0.39503447305109796
14.714714714714715 -0.3952215510949795
14.734734734734735 -0.3954084403393036
14.754754754754755 -0.3955950659837035
14.774774774774775 -0.3957814232652579
14.794794794794795 -0.3959675800925726
14.814814814814815 -0.3961534598140639
14.834834834834835 -0.3963391312289447
14.854854854854855 -0.39652451643396336
14.874874874874875 -0.39670968512869836
14.894894894894895 -0.3968946336270526
14.914914914914915 -0.39707928212267585
14.934934934934935 -0.3972637016891439
14.954954954954955 -0.39744788838248724
14.974974974974975 -0.39763183817375286
14.994994994994995 -0.39781562523270814
15.015015015015015 -0.3979990893626988
15.035035035035035 -0.3981823834222251
15.055055055055055 -0.39836534475976526
15.075075075075075 -0.39854820893791026
15.095095095095095 -0.39873073140246995
15.115115115115115 -0.39891298752837134
15.135135135135135 -0.3990951372905129
15.155155155155155 -0.3992769306177737
15.175175175175175 -0.39945852791416236
15.195195195195195 -0.3996399259980291
15.215215215215215 -0.3998211216165187
15.235235235235235 -0.4000020260871744
15.255255255255255 -0.4001827201413494
15.275275275275275 -0.40036311371011113
15.295295295295295 -0.400543375781541
15.315315315315315 -0.40072332892558177
15.335335335335335 -0.4009031444565132
15.355355355355355 -0.40108264229829055
15.375375375375375 -0.4012619961180857
15.395395395395395 -0.40144111351731715
15.415415415415415 -0.4016199904721811
15.435435435435435 -0.401798622878628
15.455455455455455 -0.4019770065521773
15.475475475475475 -0.40215523017493093
15.495495495495495 -0.40233310416120566
15.515515515515515 -0.4025109049063401
15.535535535535535 -0.40268844202522186
15.555555555555555 -0.4028657109430105
15.575575575575575 -0.4030428032727149
15.595595595595595 -0.4032196193510815
15.615615615615615 -0.40339625198789747
15.635635635635635 -0.40357269833044945
15.655655655655655 -0.4037488564618209
15.675675675675675 -0.4039248210172329
15.695695695695695 -0.40410058893927003
15.715715715715715 -0.4042761571052649
15.735735735735735 -0.4044514205307769
15.755755755755755 -0.4046265788407911
15.775775775775776 -0.4048014244063757
15.795795795795796 -0.4049760556181018
15.815815815815816 -0.40515057365743834
15.835835835835836 -0.4053247664015398
15.855855855855856 -0.4054988402786073
15.875875875875876 -0.40567258012667107
15.895895895895896 -0.4058461951487584
15.915915915915916 -0.40601957542670075
15.935935935935936 -0.4061928261416261
15.955955955955956 -0.4063657259568394
15.975975975975976 -0.4065384897327128
15.995995995995996 -0.4067110043119544
16.016016016016017 -0.40688326553048026
16.036036036036037 -0.4070553820047017
16.056056056056057 -0.4072273517333459
16.076076076076077 -0.40739905825931855
16.096096096096097 -0.4075704971384335
16.116116116116117 -0.4077417798203835
16.136136136136138 -0.4079127873136398
16.156156156156158 -0.4080836325060275
16.176176176176178 -0.408254313047005
16.196196196196198 -0.4084247073804129
16.216216216216218 -0.4085949305873202
16.236236236236238 -0.40876510091487406
16.256256256256258 -0.4089348534672055
16.276276276276278 -0.40910454792637396
16.296296296296298 -0.4092739375944664
16.316316316316318 -0.40944314129962267
16.336336336336338 -0.40961215622462643
16.356356356356358 -0.4097809794950188
16.376376376376378 -0.4099494815981136
16.396396396396398 -0.4101179118555416
16.416416416416418 -0.41028614148249043
16.436436436436438 -0.4104541673705153
16.456456456456458 -0.41062198635163305
16.476476476476478 -0.41078959519854574
16.496496496496498 -0.41095699062137214
16.516516516516518 -0.4111241692716766
16.536536536536538 -0.4112911277375242
16.556556556556558 -0.4114579969326927
16.576576576576578 -0.4116245054377954
16.596596596596598 -0.41179091932937106
16.616616616616618 -0.41195723764792336
16.636636636636638 -0.41212318343416954
16.656656656656658 -0.41228902798005407
16.676676676676678 -0.412454630381629
16.696696696696698 -0.4126201274770872
16.716716716716718 -0.41278537642757007
16.736736736736738 -0.41295037322232353
16.756756756756758 -0.4131152573085921
16.776776776776778 -0.4132798828971097
16.796796796796798 -0.41344424579118777
16.816816816816818 -0.4136086344495662
16.836836836836838 -0.41377260831408325
16.856856856856858 -0.4139364566897512
16.876876876876878 -0.4141003272654278
16.896896896896898 -0.41426377069163156
16.916916916916918 -0.4144270818800231
16.936936936936938 -0.41459010695253806
16.956956956956958 -0.41475314754933945
16.976976976976978 -0.4149158965302556
16.996996996996998 -0.41507834908014907
17.017017017017018 -0.41524081264532575
17.037037037037038 -0.41540297396625414
17.057057057057058 -0.4155648280387316
17.077077077077078 -0.4157266882038092
17.097097097097098 -0.41588823498634453
17.117117117117118 -0.4160497857208797
17.137137137137138 -0.4162110167421812
17.157157157157158 -0.4163720860749749
17.177177177177178 -0.4165328270681209
17.197197197197198 -0.41669356515628564
17.217217217217218 -0.41685413464584564
17.237237237237238 -0.41701436557154226
17.25725725725726 -0.4171745895678518
17.27727727727728 -0.4173344679242539
17.2972972972973 -0.41749433646046696
17.31731731731732 -0.4176538520694755
17.33733733733734 -0.4178131818223828
17.35735735735736 -0.41797249710344797
17.37737737737738 -0.418131448121034
17.3973973973974 -0.4182903813527503
17.41741741741742 -0.41844894249192943
17.43743743743744 -0.4186074823574961
17.45745745745746 -0.4187658217364739
17.47747747747748 -0.4189239576545014
17.4974974974975 -0.41908188708745797
17.51751751751752 -0.4192396069605472
17.53753753753754 -0.4193972983702222
17.55755755755756 -0.4195547762285574
17.57757757757758 -0.41971203731918194
17.5975975975976 -0.4198690783765304
17.61761761761762 -0.42002589608050944
17.63763763763764 -0.42018267713127233
17.65765765765766 -0.42033923040329213
17.67767767767768 -0.4204955524324516
17.6976976976977 -0.4206516397005692
17.71771771771772 -0.42080787835867184
17.73773773773774 -0.4209634877523284
17.75775775775776 -0.42111924609591944
17.77777777777778 -0.4212747599620865
17.7977977977978 -0.42143002558874865
17.81781781781782 -0.42158524014638554
17.83783783783784 -0.4217402012590922
17.85785785785786 -0.42189490501392135
17.87787787787788 -0.42204955217551454
17.8978978978979 -0.42220393650209576
17.91791791791792 -0.4223582611917188
17.93793793793794 -0.4225123173969184
17.95795795795796 -0.4226663107736095
17.97797797797798 -0.4228200298426117
17.997997997998 -0.4229736827420578
18.01801801801802 -0.4231270553331772
18.03803803803804 -0.4232803582615786
18.05805805805806 -0.4234335910389786
18.07807807807808 -0.4235865354898679
18.0980980980981 -0.4237391870920151
18.11811811811812 -0.4238917615876331
18.13813813813814 -0.42404425835384885
18.15815815815816 -0.4241964537291809
18.17817817817818 -0.4243485673499734
18.1981981981982 -0.4245005985047138
18.21821821821822 -0.4246523193495727
18.23823823823824 -0.42480395347759803
18.25825825825826 -0.4249552702158822
18.27827827827828 -0.42510649582078475
18.2982982982983 -0.42525762941223655
18.31831831831832 -0.42540867009195316
18.33833833833834 -0.4255593814612536
18.35835835835836 -0.42570975831632707
18.37837837837838 -0.42586027199723975
18.3983983983984 -0.42601068601544556
18.41841841841842 -0.4261607581325648
18.43843843843844 -0.42631072556027616
18.45845845845846 -0.42646034308798697
18.47847847847848 -0.4266100962619531
18.4984984984985 -0.4267594942627104
18.51851851851852 -0.4269087799396417
18.53853853853854 -0.427057952032196
18.55855855855856 -0.427207009253845
18.57857857857858 -0.42735595028895434
18.5985985985986 -0.42750451932782896
18.61861861861862 -0.4276529664372888
18.63863863863864 -0.42780129019167923
18.65865865865866 -0.4279494891373332
18.67867867867868 -0.4280975617898818
18.6986986986987 -0.428245244540825
18.71871871871872 -0.42839305848550435
18.73873873873874 -0.4285404762986782
18.75875875875876 -0.42868802521143556
18.77877877877878 -0.42883517160816
18.7987987987988 -0.4289824489198605
18.81881881881882 -0.42912931717396574
18.83883883883884 -0.4292760429589383
18.85885885885886 -0.42942262449232604
18.87887887887888 -0.42956905995840067
18.8988988988989 -0.429715347508401
18.91891891891892 -0.4298614852634193
18.93893893893894 -0.4300074713102785
18.95895895895896 -0.4301533037036017
18.97897897897898 -0.43029898046345916
18.998998998999 -0.43044478573134615
19.01901901901902 -0.4305898590016357
19.03903903903904 -0.43073505665368017
19.05905905905906 -0.4308800904203033
19.07907907907908 -0.43102525101587486
19.0990990990991 -0.4311699522290807
19.11911911911912 -0.43131448301503617
19.13913913913914 -0.4314591391073145
19.15915915915916 -0.4316033239655438
19.17917917917918 -0.431747632982016
19.1991991991992 -0.43189146264958833
19.21921921921922 -0.43203541521273636
19.23923923923924 -0.4321791868238538
19.25925925925926 -0.43232246658545304
19.27927927927928 -0.432466177368963
19.2992992992993 -0.43260939130356546
19.31931931931932 -0.43275241428399913
19.33933933933934 -0.43289555931730206
19.35935935935936 -0.43303819437866886
19.37937937937938 -0.4331809498248319
19.3993993993994 -0.43332350737185543
19.41941941941942 -0.43346586430026446
19.43943943943944 -0.43360801785099445
19.45945945945946 -0.4337499652270904
19.47947947947948 -0.43389203201653426
19.4994994994995 -0.4340335603584282
19.51951951951952 -0.4341755382413798
19.53953953953954 -0.4343169718522555
19.55955955955956 -0.43445818851523554
19.57957957957958 -0.43459952307390304
19.5995995995996 -0.4347406384447656
19.61961961961962 -0.4348815315580654
19.63963963963964 -0.4350221993064486
19.65965965965966 -0.43516263854412196
19.67967967967968 -0.4353031935786874
19.6996996996997 -0.4354435175896946
19.71971971971972 -0.4355836073278577
19.73973973973974 -0.43572381290113416
19.75975975975976 -0.43586378154512717
19.77977977977978 -0.43600350990829184
19.7997997997998 -0.4361433539888462
19.81981981981982 -0.4362825935756727
19.83983983983984 -0.4364219460048937
19.85985985985986 -0.4365610483886607
19.87987987987988 -0.43670026467988077
19.8998998998999 -0.43683922789836693
19.91991991991992 -0.43697793444022415
19.93993993993994 -0.43711638066003344
19.95995995995996 -0.43725493861349873
19.97997997997998 -0.43739323298935284
20.0 -0.4375316399674275
