# Supplementary material for: Multi-criteria group decision making based on Archimedean power partitioned Muirhead mean operators of q-rung orthopair fuzzy numbers
Source: PLoS One. 2019 Sep 5;14(9):e0221759. doi: 10.1371/journal.pone.0221759 (PMC6728046; doi:10.1371/journal.pone.0221759)
Supplement: S2 File — https://github.com/YuchuChingQin/AOsOfqROFNsForMCGDM. (ZIP) [file pone.0221759.s002.zip › AOsOfqROFNs/HH5.txt]

0.0 NaN
0.02002002002002002 0.027421614195061603
0.04004004004004004 0.021304730693288726
0.06006006006006006 0.01624601708556897
0.08008008008008008 0.011721560655296281
0.10010010010010009 0.007531149146355137
0.12012012012012012 0.0035798462488647875
0.14014014014014015 -1.8428532893957628E-4
0.16016016016016016 -0.0037929012567721465
0.18018018018018017 -0.007267037473134924
0.20020020020020018 -0.010621692039765679
0.22022022022022023 -0.013868186447995035
0.24024024024024024 -0.01701546704277293
0.2602602602602603 -0.020070864007101535
0.2802802802802803 -0.023040556316457322
0.3003003003003003 -0.025929869341313055
0.3203203203203203 -0.028743473054062246
0.34034034034034033 -0.031485518913486665
0.36036036036036034 -0.03415973758722285
0.38038038038038036 -0.0367695108561944
0.40040040040040037 -0.03931792598828229
0.42042042042042044 -0.041807817876481135
0.44044044044044045 -0.04424180241434281
0.46046046046046046 -0.04662230344486079
0.4804804804804805 -0.04895157489062607
0.5005005005005005 -0.05123171919452793
0.5205205205205206 -0.05346470288574559
0.5405405405405406 -0.05565236986431399
0.5605605605605606 -0.05779645284877313
0.5805805805805806 -0.05989858332474343
0.6006006006006006 -0.061960300254092104
0.6206206206206206 -0.06398305774692484
0.6406406406406406 -0.06596823186090203
0.6606606606606606 -0.06791712665579766
0.6806806806806807 -0.06983097960932183
0.7007007007007007 -0.07171096648127365
0.7207207207207207 -0.07355820569887225
0.7407407407407407 -0.0753737623227694
0.7607607607607607 -0.0771586516439475
0.7807807807807807 -0.07891384245793989
0.8008008008008007 -0.0806402600480623
0.8208208208208209 -0.08233878891648264
0.8408408408408409 -0.08401027528237065
0.8608608608608609 -0.08565552938003401
0.8808808808808809 -0.08727532756981604
0.9009009009009009 -0.08887041428632991
0.9209209209209209 -0.0904415038359073
0.9409409409409409 -0.09198928205949436
0.960960960960961 -0.09351440787399076
0.980980980980981 -0.09501751470259773
1.001001001001001 -0.09649921180181159
1.021021021021021 -0.09796008549902407
1.0410410410410411 -0.0994007003456446
1.0610610610610611 -0.1008216001917745
1.0810810810810811 -0.10222330919019698
1.1011011011011012 -0.10360633273700315
1.1211211211211212 -0.10497115835492984
1.1411411411411412 -0.10631825651447896
1.1611611611611612 -0.10764808141280974
1.1811811811811812 -0.1089610717003486
1.2012012012012012 -0.11025765116889319
1.2212212212212212 -0.11153822939549668
1.2412412412412412 -0.11280320235346103
1.2612612612612613 -0.11405295298409965
1.2812812812812813 -0.1152878517447293
1.3013013013013013 -0.11650825711851742
1.3213213213213213 -0.11771451610074563
1.3413413413413413 -0.11890696466208747
1.3613613613613613 -0.12008592818266989
1.3813813813813813 -0.12125172186769195
1.4014014014014013 -0.12240465114175642
1.4214214214214214 -0.12354501202107179
1.4414414414414414 -0.12467309147297687
1.4614614614614614 -0.12578916774938878
1.4814814814814814 -0.1268935107156452
1.5015015015015014 -0.12798638215480268
1.5215215215215214 -0.12906803605911288
1.5415415415415414 -0.1301387189166528
1.5615615615615615 -0.13119866997373347
1.5815815815815815 -0.13224812149410628
1.6016016016016015 -0.13328729900114816
1.6216216216216217 -0.13431642150929074
1.6416416416416417 -0.1353357017636344
1.6616616616616617 -0.1363453464302201
1.6816816816816818 -0.13734555632155174
1.7017017017017018 -0.13833652659032103
1.7217217217217218 -0.1393184469081509
1.7417417417417418 -0.1402915016665741
1.7617617617617618 -0.14125587013124674
1.7817817817817818 -0.14221172662202144
1.8018018018018018 -0.14315924067112173
1.8218218218218218 -0.14409857718557814
1.8418418418418419 -0.14502989657894663
1.8618618618618619 -0.14595335493466827
1.8818818818818819 -0.14686910412545554
1.901901901901902 -0.14777729196142508
1.921921921921922 -0.14867806231886593
1.941941941941942 -0.14957155524323798
1.961961961961962 -0.15045790709796772
1.981981981981982 -0.15133725065066475
2.002002002002002 -0.15220971520532087
2.022022022022022 -0.15307542669526242
2.042042042042042 -0.15393450780439732
2.062062062062062 -0.15478707803051855
2.0820820820820822 -0.1556332538330362
2.1021021021021022 -0.15647314866774703
2.1221221221221223 -0.15730687313721328
2.1421421421421423 -0.15813453501953922
2.1621621621621623 -0.15895623938924067
2.1821821821821823 -0.1597720886904707
2.2022022022022023 -0.1605821827997282
2.2222222222222223 -0.16138661913801372
2.2422422422422423 -0.16218549268920956
2.2622622622622623 -0.1629788961093189
2.2822822822822824 -0.16376691981135655
2.3023023023023024 -0.1645496519656944
2.3223223223223224 -0.1653271786332943
2.3423423423423424 -0.16609958378278628
2.3623623623623624 -0.1668669493829916
2.3823823823823824 -0.16762935542247265
2.4024024024024024 -0.16838687999964927
2.4224224224224224 -0.16913959936486014
2.4424424424424425 -0.16988758796179568
2.4624624624624625 -0.17063091851014292
2.4824824824824825 -0.17136966202518988
2.5025025025025025 -0.17210388785178707
2.5225225225225225 -0.1728336637539431
2.5425425425425425 -0.1735590559374632
2.5625625625625625 -0.17428012910760404
2.5825825825825826 -0.17499694646701425
2.6026026026026026 -0.17570956980966085
2.6226226226226226 -0.17641805952533604
2.6426426426426426 -0.1771224746754987
2.6626626626626626 -0.1778228729821351
2.6826826826826826 -0.17851931087350498
2.7027027027027026 -0.17921184359323758
2.7227227227227226 -0.17990052511214083
2.7427427427427427 -0.18058540823795946
2.7627627627627627 -0.18126654464335598
2.7827827827827827 -0.18194398491402858
2.8028028028028027 -0.18261777848309843
2.8228228228228227 -0.18328797377143186
2.8428428428428427 -0.183954618173389
2.8628628628628627 -0.18461775805363342
2.8828828828828827 -0.18527743885989098
2.9029029029029028 -0.18593370499846634
2.9229229229229228 -0.1865866000719222
2.942942942942943 -0.18723616666818732
2.962962962962963 -0.18788244655817285
2.982982982982983 -0.18852548067117314
3.003003003003003 -0.18916530904861303
3.023023023023023 -0.1898019710306296
3.043043043043043 -0.1904355050472079
3.063063063063063 -0.19106594878582997
3.083083083083083 -0.19169333927117024
3.103103103103103 -0.19231771268603604
3.123123123123123 -0.19293910460156177
3.143143143143143 -0.19355754983021187
3.163163163163163 -0.1941730825534968
3.183183183183183 -0.19478573622138504
3.203203203203203 -0.1953955437130924
3.2232232232232234 -0.19600253729017597
3.2432432432432434 -0.1966067485454364
3.2632632632632634 -0.1972082084921127
3.2832832832832834 -0.1978069475935141
3.3033033033033035 -0.1984029957566762
3.3233233233233235 -0.198996382280754
3.3433433433433435 -0.19958713595348748
3.3633633633633635 -0.20017528503005216
3.3833833833833835 -0.2007608573262579
3.4034034034034035 -0.2013438800055568
3.4234234234234235 -0.20192437990450296
3.4434434434434436 -0.20250238324466494
3.4634634634634636 -0.20307791589747842
3.4834834834834836 -0.20365100323125732
3.5035035035035036 -0.20422167011031372
3.5235235235235236 -0.2047899411264732
3.5435435435435436 -0.20535584025926054
3.5635635635635636 -0.20591939121008693
3.5835835835835836 -0.2064806172033461
3.6036036036036037 -0.20703954112021658
3.6236236236236237 -0.2075961854429261
3.6436436436436437 -0.20815057221194277
3.6636636636636637 -0.20870272318203875
3.6836836836836837 -0.2092526597719116
3.7037037037037037 -0.20980040296121508
3.7237237237237237 -0.21034597345536055
3.7437437437437437 -0.21088939155689784
3.7637637637637638 -0.2114306772433287
3.7837837837837838 -0.21196985034590884
3.803803803803804 -0.21250693004588112
3.823823823823824 -0.213041935651273
3.843843843843844 -0.21357488575468803
3.863863863863864 -0.2141057988408469
3.883883883883884 -0.21463469320284992
3.903903903903904 -0.21516158669649738
3.923923923923924 -0.21568649697541287
3.943943943943944 -0.21620944143302145
3.963963963963964 -0.21673043714977214
3.983983983983984 -0.21724950084656006
4.004004004004004 -0.21776664939563886
4.024024024024024 -0.21828189891547303
4.044044044044044 -0.21879526557264808
4.064064064064064 -0.21930676533333013
4.084084084084084 -0.21981641379036151
4.104104104104104 -0.2203242262861805
4.124124124124124 -0.2208302180651354
4.1441441441441444 -0.22133440413566519
4.1641641641641645 -0.22183679912366638
4.1841841841841845 -0.22233741779007699
4.2042042042042045 -0.22283627436779505
4.2242242242242245 -0.2233333829897243
4.2442442442442445 -0.22382875758708443
4.2642642642642645 -0.22432241215024795
4.2842842842842845 -0.22481435990720372
4.3043043043043046 -0.22530461444692582
4.324324324324325 -0.2257931889129967
4.344344344344345 -0.22628009643099153
4.364364364364365 -0.22676534978391458
4.384384384384385 -0.227248961470424
4.404404404404405 -0.22773094434882435
4.424424424424425 -0.22821131048399443
4.444444444444445 -0.22869007222397308
4.464464464464465 -0.22916724160825025
4.484484484484485 -0.22964283032356875
4.504504504504505 -0.23011685029398038
4.524524524524525 -0.23058931290289536
4.544544544544545 -0.23106022993129682
4.564564564564565 -0.2315296122716082
4.584584584584585 -0.23199747105514423
4.604604604604605 -0.23246381770638513
4.624624624624625 -0.23292866257941816
4.644644644644645 -0.2333920167083168
4.664664664664665 -0.23385389081083807
4.684684684684685 -0.2343142949290852
4.704704704704705 -0.23477323958093024
4.724724724724725 -0.23523073528418226
4.744744744744745 -0.23568679182331082
4.764764764764765 -0.23614141907484582
4.784784784784785 -0.23659462731277164
4.804804804804805 -0.23704642584577393
4.824824824824825 -0.23749682454226304
4.844844844844845 -0.23794583266031177
4.864864864864865 -0.23839345980335974
4.884884884884885 -0.23883971538065235
4.904904904904905 -0.2392846084765527
4.924924924924925 -0.2397281481892853
4.944944944944945 -0.24017034328141532
4.964964964964965 -0.24061120278995518
4.984984984984985 -0.2410507356966356
5.005005005005005 -0.24148895030311934
5.025025025025025 -0.2419258553844641
5.045045045045045 -0.24236145933194006
5.065065065065065 -0.24279577084132936
5.085085085085085 -0.2432287980109196
5.105105105105105 -0.24366054875997264
5.125125125125125 -0.24409103188003167
5.145145145145145 -0.2445202546686367
5.165165165165165 -0.24494822570412786
5.185185185185185 -0.24537495243310964
5.205205205205205 -0.2458004425368432
5.225225225225225 -0.24622470418866632
5.245245245245245 -0.2466477447247044
5.265265265265265 -0.24706957180154596
5.285285285285285 -0.24749019301227473
5.305305305305305 -0.24790961512003665
5.325325325325325 -0.24832784599046487
5.345345345345345 -0.24874489284998416
5.365365365365365 -0.24916076251230704
5.385385385385385 -0.24957546236840003
5.405405405405405 -0.2499889992487092
5.425425425425425 -0.2504013804410845
5.445445445445445 -0.25081261211707356
5.465465465465465 -0.2512227019171961
5.485485485485485 -0.25163165581424524
5.505505505505505 -0.25203948115630925
5.525525525525525 -0.25244618382439865
5.545545545545545 -0.25285177141177434
5.565565565565565 -0.2532562494518269
5.585585585585585 -0.2536596246659182
5.605605605605605 -0.2540619032328886
5.625625625625625 -0.2544630915850873
5.645645645645645 -0.2548631959127371
5.665665665665665 -0.2552622230198327
5.685685685685685 -0.25566017794316376
5.7057057057057055 -0.2560570676116246
5.7257257257257255 -0.25645289702219354
5.7457457457457455 -0.25684767301954836
5.7657657657657655 -0.25724140135149187
5.7857857857857855 -0.2576340880722924
5.8058058058058055 -0.25802573794020994
5.8258258258258255 -0.2584163579994554
5.8458458458458455 -0.2588059528331708
5.865865865865866 -0.25919452872535403
5.885885885885886 -0.2595820909487231
5.905905905905906 -0.25996864477332504
5.925925925925926 -0.260354196581172
5.945945945945946 -0.2607387509626201
5.965965965965966 -0.26112231291959476
5.985985985985986 -0.2615048890760563
6.006006006006006 -0.2618864840510856
6.026026026026026 -0.2622671027662462
6.046046046046046 -0.26264675106905216
6.066066066066066 -0.2630254331668371
6.086086086086086 -0.26340315475329124
6.106106106106106 -0.26377992107679926
6.126126126126126 -0.26415573686270605
6.146146146146146 -0.26453060692406977
6.166166166166166 -0.2649045368341683
6.186186186186186 -0.2652775308042765
6.206206206206206 -0.26564959371463576
6.226226226226226 -0.26602073113192476
6.246246246246246 -0.2663909463294016
6.266266266266266 -0.2667602453956039
6.286286286286286 -0.2671286320127695
6.306306306306306 -0.26749611193993883
6.326326326326326 -0.2678626891567236
6.346346346346346 -0.26822836730700583
6.366366366366366 -0.268593152929656
6.386386386386386 -0.26895704897289113
6.406406406406406 -0.2693200604131666
6.426426426426427 -0.26968219094030843
6.446446446446447 -0.2700434463212953
6.466466466466467 -0.27040383009344837
6.486486486486487 -0.27076334606220087
6.506506506506507 -0.27112199920767843
6.526526526526527 -0.27147979388856386
6.546546546546547 -0.27183673470594427
6.566566566566567 -0.2721928245792431
6.586586586586587 -0.2725480675026265
6.606606606606607 -0.27290246860051914
6.626626626626627 -0.2732560321843188
6.646646646646647 -0.2736087606466984
6.666666666666667 -0.27396066047152473
6.686686686686687 -0.27431173415207105
6.706706706706707 -0.27466198410640974
6.726726726726727 -0.27501141803154716
6.746746746746747 -0.275360036163238
6.766766766766767 -0.2757078439926489
6.786786786786787 -0.2760548458884715
6.806806806806807 -0.2764010449861683
6.826826826826827 -0.27674644538755205
6.846846846846847 -0.27709104868597023
6.866866866866867 -0.27743486209876256
6.886886886886887 -0.27777788677115056
6.906906906906907 -0.2781201283396685
6.926926926926927 -0.2784615885343877
6.946946946946947 -0.27880227243919403
6.966966966966967 -0.2791421810385856
6.986986986986987 -0.27948132127981584
7.007007007007007 -0.27981969463833845
7.027027027027027 -0.2801573060423957
7.047047047047047 -0.2804941573340517
7.067067067067067 -0.280830252517518
7.087087087087087 -0.28116559511112443
7.107107107107107 -0.2815001895030609
7.127127127127127 -0.2818340366989377
7.147147147147147 -0.28216714277024346
7.167167167167167 -0.28249950889418557
7.187187187187187 -0.28283113993877534
7.207207207207207 -0.28316203714266014
7.227227227227227 -0.2834922070418981
7.247247247247247 -0.2838216493859338
7.267267267267267 -0.28415036925187814
7.287287287287287 -0.2844783694128153
7.307307307307307 -0.2848056533968205
7.327327327327327 -0.28513222388062764
7.347347347347347 -0.2854580842773928
7.367367367367367 -0.2857832370844074
7.387387387387387 -0.28610768722208385
7.407407407407407 -0.28643143525309905
7.4274274274274275 -0.2867544858467868
7.4474474474474475 -0.28707684092730007
7.4674674674674675 -0.28739850307634013
7.4874874874874875 -0.28771947739120607
7.5075075075075075 -0.28803976608266474
7.5275275275275275 -0.2883593720157732
7.5475475475475475 -0.28867829683838575
7.5675675675675675 -0.2889965428122233
7.587587587587588 -0.2893141167456421
7.607607607607608 -0.2896310184129721
7.627627627627628 -0.2899472500885017
7.647647647647648 -0.2902628167029202
7.667667667667668 -0.29057771983371705
7.687687687687688 -0.2908919637191629
7.707707707707708 -0.29120554908760005
7.727727727727728 -0.2915184793280032
7.747747747747748 -0.29183075848714046
7.767767767767768 -0.2921423869090557
7.787787787787788 -0.29245336987075077
7.807807807807808 -0.2927637066353401
7.827827827827828 -0.2930734037291649
7.847847847847848 -0.29338246154452796
7.867867867867868 -0.2936908832835724
7.887887887887888 -0.2939986703917079
7.907907907907908 -0.29430582723092114
7.927927927927928 -0.2946123563958986
7.947947947947948 -0.29491825858656406
7.967967967967968 -0.29522353745998403
7.987987987987988 -0.29552819476251724
8.008008008008009 -0.2958322353059851
8.028028028028029 -0.2961356568017374
8.048048048048049 -0.2964384677373225
8.068068068068069 -0.2967406668292203
8.088088088088089 -0.2970422585040414
8.108108108108109 -0.29734324237421206
8.128128128128129 -0.29764362393587673
8.148148148148149 -0.2979434037803347
8.168168168168169 -0.29824258291749706
8.188188188188189 -0.2985411685075362
8.208208208208209 -0.2988391568824337
8.228228228228229 -0.29913655627896774
8.248248248248249 -0.29943336386508845
8.268268268268269 -0.29972958603773026
8.288288288288289 -0.30002522076965454
8.308308308308309 -0.30032027244448606
8.328328328328329 -0.30061474602386873
8.348348348348349 -0.3009086407729301
8.368368368368369 -0.30120195946042005
8.388388388388389 -0.30149470534155637
8.408408408408409 -0.3017868789136646
8.428428428428429 -0.30207848104245244
8.448448448448449 -0.3023695196637324
8.468468468468469 -0.30265998990366183
8.488488488488489 -0.30294989725725924
8.508508508508509 -0.30323924781799594
8.528528528528529 -0.3035280377833163
8.548548548548549 -0.30381627058663485
8.568568568568569 -0.3041039501499897
8.588588588588589 -0.30439107363935347
8.608608608608609 -0.30467765310112693
8.62862862862863 -0.3049636791619137
8.64864864864865 -0.30524916112044614
8.66866866866867 -0.30553410141515547
8.68868868868869 -0.30581849520282656
8.70870870870871 -0.30610235329558955
8.72872872872873 -0.3063856715530202
8.74874874874875 -0.3066684499223073
8.76876876876877 -0.3069507007433222
8.78878878878879 -0.3072324168276095
8.80880880880881 -0.30751360331777855
8.82882882882883 -0.30779426170985275
8.84884884884885 -0.3080743938532904
8.86886886886887 -0.30835400196498525
8.88888888888889 -0.3086330886435688
8.90890890890891 -0.3089116525147191
8.92892892892893 -0.30918969683454056
8.94894894894895 -0.30946722528239823
8.96896896896897 -0.3097442419760885
8.98898898898899 -0.31002074234430876
9.00900900900901 -0.31029673574138783
9.02902902902903 -0.3105722181839598
9.04904904904905 -0.3108471952227192
9.06906906906907 -0.311121658573537
9.08908908908909 -0.31139562401140153
9.10910910910911 -0.3116690887217052
9.12912912912913 -0.3119420500104063
9.14914914914915 -0.31221452031052893
9.16916916916917 -0.3124864825276078
9.18918918918919 -0.3127579599382818
9.20920920920921 -0.31302893575918855
9.22922922922923 -0.31329942927507476
9.24924924924925 -0.3135694291694523
9.26926926926927 -0.3138389398807079
9.28928928928929 -0.3141079662812867
9.30930930930931 -0.31437650277192464
9.32932932932933 -0.3146445602968805
9.34934934934935 -0.31491213935266804
9.36936936936937 -0.31517923503984036
9.38938938938939 -0.3154458595771368
9.40940940940941 -0.31571200288155266
9.42942942942943 -0.3159776721309906
9.44944944944945 -0.3162428691475623
9.46946946946947 -0.31650759604961753
9.48948948948949 -0.316771849243274
9.50950950950951 -0.31703563736094925
9.52952952952953 -0.3172989573231761
9.54954954954955 -0.3175618185576337
9.56956956956957 -0.3178242122596146
9.58958958958959 -0.3180861421487001
9.60960960960961 -0.3183476187295144
9.62962962962963 -0.3186086337027938
9.64964964964965 -0.3188691851672417
9.66966966966967 -0.3191292912168517
9.68968968968969 -0.3193889374435245
9.70970970970971 -0.31964812931475295
9.72972972972973 -0.319906879566208
9.74974974974975 -0.3201651740296653
9.76976976976977 -0.3204230260526543
9.78978978978979 -0.3206804215187088
9.80980980980981 -0.32093738154963075
9.82982982982983 -0.32119389953224736
9.84984984984985 -0.32144996875572496
9.86986986986987 -0.321705604477386
9.88988988988989 -0.32196079305259895
9.90990990990991 -0.32221555048025097
9.92992992992993 -0.32246987084994855
9.94994994994995 -0.3227237635102125
9.96996996996997 -0.3229772151416406
9.98998998998999 -0.32323023551789526
10.01001001001001 -0.3234828270908463
10.03003003003003 -0.32373498460013583
10.05005005005005 -0.32398671887520414
10.07007007007007 -0.32423803321283956
10.09009009009009 -0.3244889147434905
10.11011011011011 -0.3247393751877312
10.13013013013013 -0.3249894185135577
10.15015015015015 -0.32523903203871757
10.17017017017017 -0.325488237020494
10.19019019019019 -0.3257370211048999
10.21021021021021 -0.3259853803396582
10.23023023023023 -0.32623333728331233
10.25025025025025 -0.3264808709422557
10.27027027027027 -0.326727995685945
10.29029029029029 -0.3269747084130076
10.31031031031031 -0.3272210152465071
10.33033033033033 -0.3274669134202772
10.35035035035035 -0.3277124002072749
10.37037037037037 -0.3279574823978723
10.39039039039039 -0.32820215763671956
10.41041041041041 -0.3284464332868139
10.43043043043043 -0.32869030739276234
10.45045045045045 -0.32893377806580165
10.47047047047047 -0.3291768534413778
10.49049049049049 -0.3294195320701782
10.51051051051051 -0.329661812586282
10.53053053053053 -0.3299036937112547
10.55055055055055 -0.33014518460931486
10.57057057057057 -0.3303862740415048
10.59059059059059 -0.3306269821289751
10.61061061061061 -0.33086728729183057
10.63063063063063 -0.33110721028400575
10.65065065065065 -0.3313467402129567
10.67067067067067 -0.33158588783583887
10.69069069069069 -0.3318246533858401
10.71071071071071 -0.33206303723481134
10.73073073073073 -0.3323010286052688
10.75075075075075 -0.3325386392363865
10.77077077077077 -0.33277586994346975
10.79079079079079 -0.33301271007890804
10.81081081081081 -0.3332491839140439
10.83083083083083 -0.3334852812460876
10.85085085085085 -0.3337209915999759
10.87087087087087 -0.3339563283713819
10.89089089089089 -0.3341913055973612
10.91091091091091 -0.334425901058506
10.93093093093093 -0.3346601166463628
10.95095095095095 -0.33489396698981655
10.97097097097097 -0.33512745473962613
10.99099099099099 -0.3353605699858452
11.01101101101101 -0.3355933154563066
11.03103103103103 -0.3358256810830065
11.05105105105105 -0.336057695961576
11.07107107107107 -0.336289350610622
11.09109109109109 -0.3365206352997484
11.11111111111111 -0.3367515670744539
11.13113113113113 -0.3369821228142074
11.15115115115115 -0.3372123337130094
11.17117117117117 -0.3374421766654065
11.19119119119119 -0.33767166988299036
11.21121121121121 -0.33790078990504624
11.23123123123123 -0.33812956964947055
11.25125125125125 -0.3383580001169495
11.27127127127127 -0.338586057523692
11.29129129129129 -0.33881377605332413
11.31131131131131 -0.3390411468053248
11.33133133133133 -0.33926816064981324
11.35135135135135 -0.339494823318156
11.37137137137137 -0.3397211408596862
11.391391391391391 -0.33994710427875696
11.411411411411411 -0.34017273537431486
11.431431431431431 -0.34039800988852525
11.451451451451451 -0.3406229343636182
11.471471471471471 -0.34084753162498105
11.491491491491491 -0.34107177718068393
11.511511511511511 -0.34129567819849826
11.531531531531531 -0.34151925858441246
11.551551551551551 -0.3417424771155339
11.571571571571571 -0.3419653745276519
11.591591591591591 -0.3421879258450823
11.611611611611611 -0.3424101392261535
11.631631631631631 -0.3426320232220058
11.651651651651651 -0.34285356950689894
11.671671671671671 -0.34307478698066507
11.691691691691691 -0.3432956673672996
11.711711711711711 -0.34351620218579554
11.731731731731731 -0.34373643645626895
11.751751751751751 -0.34395630852608694
11.771771771771771 -0.34417588218379946
11.791791791791791 -0.34439511328468997
11.811811811811811 -0.3446140118333666
11.831831831831831 -0.34483258828446367
11.851851851851851 -0.3450508535524032
11.871871871871871 -0.3452687809398847
11.891891891891891 -0.3454863813064989
11.911911911911911 -0.3457036853630643
11.931931931931931 -0.34592062725365214
11.951951951951951 -0.3461372769089485
11.971971971971971 -0.3463536073626414
11.991991991991991 -0.34656961083948834
12.012012012012011 -0.34678529961369536
12.032032032032031 -0.34700066606064844
12.052052052052051 -0.34721574355211504
12.072072072072071 -0.3474304628576437
12.092092092092091 -0.347644899056478
12.112112112112111 -0.34785900314949486
12.132132132132131 -0.34807280975703986
12.152152152152151 -0.34828631179117625
12.172172172172171 -0.34849948031147754
12.192192192192191 -0.3487123510565777
12.212212212212211 -0.34892491697336236
12.232232232232231 -0.34913714859626466
12.252252252252251 -0.34934910525641855
12.272272272272271 -0.3495607352811708
12.292292292292291 -0.3497720765622305
12.312312312312311 -0.3499830993343594
12.332332332332332 -0.3501938192996775
12.352352352352352 -0.350404252774386
12.372372372372372 -0.35061436949816793
12.392392392392392 -0.3508241858538186
12.412412412412412 -0.35103369485600333
12.432432432432432 -0.35124291355982395
12.452452452452452 -0.35145183526209184
12.472472472472472 -0.35166045310096267
12.492492492492492 -0.3518687600540995
12.512512512512512 -0.3520767989931655
12.532532532532532 -0.3522845385894821
12.552552552552552 -0.35249197197096394
12.572572572572572 -0.35269909210709954
12.592592592592592 -0.35290594355658056
12.612612612612612 -0.3531125202590281
12.632632632632632 -0.3533187633947467
12.652652652652652 -0.3535247448758461
12.672672672672672 -0.3537304321057514
12.692692692692692 -0.35393581842765715
12.712712712712712 -0.35414092422140175
12.732732732732732 -0.3543457431976205
12.752752752752752 -0.35455026892104435
12.772772772772772 -0.3547544948089891
12.792792792792792 -0.3549584703197287
12.812812812812812 -0.3551621333031222
12.832832832832834 -0.35536550529182614
12.852852852852854 -0.3555686373898967
12.872872872872874 -0.355771437307315
12.892892892892894 -0.35597398536111136
12.912912912912914 -0.35617624656627167
12.932932932932934 -0.3563782145881852
12.952952952952954 -0.3565799129325281
12.972972972972974 -0.35678133570879794
12.992992992992994 -0.35698247689175405
13.013013013013014 -0.35718336103570203
13.033033033033034 -0.35738395162114095
13.053053053053054 -0.35758424221450474
13.073073073073074 -0.3577842891718494
13.093093093093094 -0.3579840238592117
13.113113113113114 -0.35818353534482283
13.133133133133134 -0.35838275448434154
13.153153153153154 -0.3585817074139085
13.173173173173174 -0.3587803556786823
13.193193193193194 -0.35897875867286044
13.213213213213214 -0.3591768779434453
13.233233233233234 -0.35937474092869937
13.253253253253254 -0.3595723421987683
13.273273273273274 -0.3597696762008653
13.293293293293294 -0.35996673725807404
13.313313313313314 -0.3601634849558554
13.333333333333334 -0.36036001720150374
13.353353353353354 -0.3605562944237901
13.373373373373374 -0.36075227583515523
13.393393393393394 -0.3609479908469574
13.413413413413414 -0.3611434698616075
13.433433433433434 -0.3613386717294319
13.453453453453454 -0.36153359061543433
13.473473473473474 -0.36172829426207165
13.493493493493494 -0.3619226668959794
13.513513513513514 -0.3621168511621903
13.533533533533534 -0.36231073019097565
13.553553553553554 -0.36250437356415366
13.573573573573574 -0.3626977764782394
13.593593593593594 -0.36289089541349134
13.613613613613614 -0.36308376335596726
13.633633633633634 -0.36327637516647715
13.653653653653654 -0.3634686860828452
13.673673673673674 -0.3636608092728971
13.693693693693694 -0.36385262072535546
13.713713713713714 -0.3640442352202853
13.733733733733734 -0.364235567426965
13.753753753753754 -0.364426652584381
13.773773773773774 -0.3646174857018427
13.793793793793794 -0.36480806168066343
13.813813813813814 -0.3649983753135359
13.833833833833834 -0.36518846360985624
13.853853853853854 -0.36537832210994214
13.873873873873874 -0.3655679032794028
13.893893893893894 -0.3657572447786982
13.913913913913914 -0.36594629820893343
13.933933933933934 -0.36613518959021923
13.953953953953954 -0.36632373876172314
13.973973973973974 -0.36651211715797466
13.993993993993994 -0.366700186709775
14.014014014014014 -0.3668880770322909
14.034034034034034 -0.36707564783103885
14.054054054054054 -0.3672630305532679
14.074074074074074 -0.36745017532432156
14.094094094094094 -0.36763703079313825
14.114114114114114 -0.3678237322490585
14.134134134134134 -0.3680101347727559
14.154154154154154 -0.36819628008374994
14.174174174174174 -0.36838221121298864
14.194194194194194 -0.3685678756104684
14.214214214214214 -0.36875331682740425
14.234234234234235 -0.368938530582478
14.254254254254255 -0.36912351250233255
14.274274274274275 -0.3693082581209755
14.294294294294295 -0.3694927628784674
14.314314314314315 -0.3696770221204707
14.334334334334335 -0.36986103109721946
14.354354354354355 -0.37004483636874486
14.374374374374375 -0.3702283823434016
14.394394394394395 -0.3704117161529051
14.414414414414415 -0.3705947812645142
14.434434434434435 -0.37077767832308767
14.454454454454455 -0.3709602976832619
14.474474474474475 -0.3711426876445935
14.494494494494495 -0.3713248438687201
14.514514514514515 -0.37150681643035455
14.534534534534535 -0.37168849220497957
14.554554554554555 -0.3718699759913934
14.574574574574575 -0.3720512085943961
14.594594594594595 -0.3722322413361492
14.614614614614615 -0.3724130705598317
14.634634634634635 -0.3725936356054607
14.654654654654655 -0.37277398875654355
14.674674674674675 -0.37295406835793987
14.694694694694695 -0.37313392733987605
14.714714714714715 -0.3733136202129529
14.734734734734735 -0.37349308507521306
14.754754754754755 -0.3736723176904797
14.774774774774775 -0.37385125387802787
14.794794794794795 -0.3740300688130654
14.814814814814815 -0.37420857842237115
14.834834834834835 -0.3743868991437095
14.854854854854855 -0.37456502762161664
14.874874874874875 -0.37474289839456776
14.894894894894895 -0.37492056910899146
14.914914914914915 -0.375098036180693
14.934934934934935 -0.37527523258206885
14.954954954954955 -0.3754522808641475
14.974974974974975 -0.37562905002349956
14.994994994994995 -0.37580559953147735
15.015015015015015 -0.3759819905981361
15.035035035035035 -0.37615815490743265
15.055055055055055 -0.3763340222260182
15.075075075075075 -0.37650972010122463
15.095095095095095 -0.37668524564632444
15.115115115115115 -0.37686052839496753
15.135135135135135 -0.3770355639070695
15.155155155155155 -0.37721041612648604
15.175175175175175 -0.37738508188654296
15.195195195195195 -0.3775594885244013
15.215215215215215 -0.37773370119590866
15.235235235235235 -0.37790771652194555
15.255255255255255 -0.3780814601606242
15.275275275275275 -0.3782550698858812
15.295295295295295 -0.37842847170653093
15.315315315315315 -0.37860158957904094
15.335335335335335 -0.37877456403516724
15.355355355355355 -0.3789473193868863
15.375375375375375 -0.37911985175648355
15.395395395395395 -0.3792921571928074
15.415415415415415 -0.3794643065935569
15.435435435435435 -0.3796362219684493
15.455455455455455 -0.37980789915027335
15.475475475475475 -0.37997941037808247
15.495495495495495 -0.38015067590055285
15.515515515515515 -0.3803217688653609
15.535535535535535 -0.3804926864005577
15.555555555555555 -0.38066334697044607
15.575575575575575 -0.38083382510867975
15.595595595595595 -0.381004117750368
15.615615615615615 -0.3811741415435946
15.635635635635635 -0.38134405320069575
15.655655655655655 -0.38151368846638684
15.675675675675675 -0.3816831242382474
15.695695695695695 -0.38185243955463744
15.715715715715715 -0.38202146665902836
15.735735735735735 -0.3821903674537475
15.755755755755755 -0.38235905593041863
15.775775775775776 -0.3825275284432674
15.795795795795796 -0.38269578127920234
15.815815815815816 -0.3828638106578065
15.835835835835836 -0.38303169913918367
15.855855855855856 -0.38319944454909133
15.875875875875876 -0.38336686951172677
15.895895895895896 -0.3835341445522837
15.915915915915916 -0.3837012673245112
15.935935935935936 -0.3838681460825699
15.955955955955956 -0.3840347765844127
15.975975975975976 -0.3842013356081625
15.995995995995996 -0.38436764009038
16.016016016016017 -0.38453368559001677
16.036036036036037 -0.38469965232915415
16.056056056056057 -0.38486535343800277
16.076076076076077 -0.3850308778721073
16.096096096096097 -0.38519622277373816
16.116116116116117 -0.38536138522971
16.136136136136138 -0.38552636226995846
16.156156156156158 -0.3856910547645444
16.176176176176178 -0.3858556512017645
16.196196196196198 -0.3860200529676946
16.216216216216218 -0.38618425686198793
16.236236236236238 -0.38634825962631447
16.256256256256258 -0.3865120579425486
16.276276276276278 -0.38667574839536467
16.296296296296298 -0.38683912827731676
16.316316316316318 -0.3870023946776181
16.336336336336338 -0.3871654440846233
16.356356356356358 -0.38732827288801674
16.376376376376378 -0.3874910839645622
16.396396396396398 -0.3876535657740266
16.416416416416418 -0.3878158171343197
16.436436436436438 -0.38797793950011344
16.456456456456458 -0.38813993100826116
16.476476476476478 -0.3883016830767164
16.496496496496498 -0.38846329905130955
16.516516516516518 -0.3886246688655821
16.536536536536538 -0.38878589713980116
16.556556556556558 -0.3889469817726034
16.576576576576578 -0.38910781044529363
16.596596596596598 -0.3892683788376161
16.616616616616618 -0.3894289057515805
16.636636636636638 -0.3895891664093487
16.656656656656658 -0.38974926934202747
16.676676676676678 -0.3899093259125749
16.696696696696698 -0.3900689923969372
16.716716716716718 -0.3902286075840392
16.736736736736738 -0.39038805517570574
16.756756756756758 -0.39054721588467034
16.776776776776778 -0.39070631973113507
16.796796796796798 -0.3908651298790591
16.816816816816818 -0.3910238792287359
16.836836836836838 -0.39118232785125595
16.856856856856858 -0.39134071155721245
16.876876876876878 -0.39149890851854957
16.896896896896898 -0.3916567938055334
16.916916916916918 -0.3918146076516858
16.936936936936938 -0.39197222579373786
16.956956956956958 -0.3921297694676736
16.976976976976978 -0.39228698766788894
16.996996996996998 -0.39244412664318973
17.017017017017018 -0.3926010588340528
17.037037037037038 -0.3927577809524714
17.057057057057058 -0.3929142896571699
17.077077077077078 -0.393070710644153
17.097097097097098 -0.39322691298870655
17.117117117117118 -0.3933830239112996
17.137137137137138 -0.3935389107838789
17.157157157157158 -0.3936945700136074
17.177177177177178 -0.39385026431286146
17.197197197197198 -0.39400559292440535
17.217217217217218 -0.3941608192996252
17.237237237237238 -0.39431580646196207
17.25725725725726 -0.39447068708737637
17.27727727727728 -0.39462532243187215
17.2972972972973 -0.39477984676546085
17.31731731731732 -0.3949342586407658
17.33733733733734 -0.3950884166338046
17.35735735735736 -0.39524245744370706
17.37737737737738 -0.39539623783123756
17.3973973973974 -0.39554989613080577
17.41741741741742 -0.39570343069863656
17.43743743743744 -0.39585683985589876
17.45745745745746 -0.39600997669067123
17.47747747747748 -0.39616298286906937
17.4974974974975 -0.3963158565927594
17.51751751751752 -0.39646859602794676
17.53753753753754 -0.3966210505105542
17.55755755755756 -0.39677336510680544
17.57757757757758 -0.39692553785860757
17.5975975975976 -0.3970775667705464
17.61761761761762 -0.39722944980988834
17.63763763763764 -0.3973811849057744
17.65765765765766 -0.3975327699498559
17.67767767767768 -0.397684202795229
17.6976976976977 -0.3978353250538532
17.71771771771772 -0.39798628880924014
17.73773773773774 -0.39813724988035304
17.75775775775776 -0.3982880497645452
17.77777777777778 -0.3984385260993698
17.7977977977978 -0.39858899556987387
17.81781781781782 -0.3987391347410076
17.83783783783784 -0.3988892640800987
17.85785785785786 -0.39903922009715415
17.87787787787788 -0.39918900024466575
17.8978978978979 -0.39933860193235793
17.91791791791792 -0.39948802252810817
17.93793793793794 -0.3996372593587898
17.95795795795796 -0.39978630970721607
17.97797797797798 -0.39993534070905457
17.997997997998 -0.40008418169564475
18.01801801801802 -0.40023265790570256
18.03803803803804 -0.40038128225178415
18.05805805805806 -0.40052953602663766
18.07807807807808 -0.4006777632144414
18.0980980980981 -0.40082578786707446
18.11811811811812 -0.40097360694551526
18.13813813813814 -0.4011213955202994
18.15815815815816 -0.40126897441748266
18.17817817817818 -0.40141634047560437
18.1981981981982 -0.40156367182658403
18.21821821821822 -0.4017106036105871
18.23823823823824 -0.40185767976956416
18.25825825825826 -0.402004349745182
18.27827827827828 -0.40215097821941354
18.2982982982983 -0.40229737829651935
18.31831831831832 -0.4024437343562734
18.33833833833834 -0.4025900461992837
18.35835835835836 -0.4027359335031422
18.37837837837838 -0.40288177168438655
18.3983983983984 -0.40302756045871097
18.41841841841842 -0.4031731061174001
18.43843843843844 -0.4033185994898275
18.45845845845846 -0.40346384455110584
18.47847847847848 -0.4036090343222908
18.4984984984985 -0.40375397043765393
18.51851851851852 -0.40389864901997274
18.53853853853854 -0.40404346667531443
18.55855855855856 -0.404187822106283
18.57857857857858 -0.40433231560276894
18.5985985985986 -0.4044763388224475
18.61861861861862 -0.40462049898905417
18.63863863863864 -0.4047643867839936
18.65865865865866 -0.4049082053533347
18.67867867867868 -0.4050517455315279
18.6986986986987 -0.4051954224963443
18.71871871871872 -0.4053386063739204
18.73873873873874 -0.4054819256167169
18.75875875875876 -0.40562474302828966
18.77877877877878 -0.40576769426330617
18.7987987987988 -0.40591035055821245
18.81881881881882 -0.4060531414893166
18.83883883883884 -0.4061954150315725
18.85885885885886 -0.40633782146628983
18.87887887887888 -0.4064799220353963
18.8988988988989 -0.406621934091862
18.91891891891892 -0.40676385666893333
18.93893893893894 -0.4069056887794952
18.95895895895896 -0.4070472035352588
18.97897897897898 -0.4071886232117241
18.998998998999 -0.4073299467344158
19.01901901901902 -0.40747117300601465
19.03903903903904 -0.4076120698572152
19.05905905905906 -0.4077528645773203
19.07907907907908 -0.4078935559793675
19.0990990990991 -0.40803414285273587
19.11911911911912 -0.4081746239639096
19.13913913913914 -0.40831499805507765
19.15915915915916 -0.40845502485928475
19.17917917917918 -0.40859517969368664
19.1991991991992 -0.4087349819001349
19.21921921921922 -0.40887466908844794
19.23923923923924 -0.4090142398584339
19.25925925925926 -0.4091536927837067
19.27927927927928 -0.40929327356334055
19.2992992992993 -0.40943223927001804
19.31931931931932 -0.4095713298523679
19.33933933933934 -0.4097102966308316
19.35935935935936 -0.40984888533245256
19.37937937937938 -0.40998759840252963
19.3993993993994 -0.4101261829188071
19.41941941941942 -0.41026438028167556
19.43943943943944 -0.41040270132819623
19.45945945945946 -0.4105406290026925
19.47947947947948 -0.41067867979648087
19.4994994994995 -0.41081633086457525
19.51951951951952 -0.41095410440388835
19.53953953953954 -0.4110914717255416
19.55955955955956 -0.41122896078501703
19.57957957957958 -0.41136630556312503
19.5995995995996 -0.4115035041741745
19.61961961961962 -0.4116402831658649
19.63963963963964 -0.41177718217813597
19.65965965965966 -0.4119139291897964
19.67967967967968 -0.41205052219974503
19.6996996996997 -0.4121869591780777
19.71971971971972 -0.4123232380650135
19.73973973973974 -0.4124593567707543
19.75975975975976 -0.41259559531766565
19.77977977977978 -0.4127313888119276
19.7997997997998 -0.4128673009173738
19.81981981981982 -0.41300276050717
19.83983983983984 -0.4131383373794012
19.85985985985986 -0.41327374404805395
19.87987987987988 -0.4134089782291035
19.8998998998999 -0.413544037608098
19.91991991991992 -0.41367891983910154
19.93993993993994 -0.41381391881685026
19.95995995995996 -0.4139487390706078
19.97997997997998 -0.41408337817744434
20.0 -0.4142178336830218
