# Supplementary material for: Multi-criteria group decision making based on Archimedean power partitioned Muirhead mean operators of q-rung orthopair fuzzy numbers
Source: PLoS One. 2019 Sep 5;14(9):e0221759. doi: 10.1371/journal.pone.0221759 (PMC6728046; doi:10.1371/journal.pone.0221759)
Supplement: S2 File — https://github.com/YuchuChingQin/AOsOfqROFNsForMCGDM. (ZIP) [file pone.0221759.s002.zip › AOsOfqROFNs/nbproject/genfiles.properties]

build.xml.data.CRC32=c0ddd135
build.xml.script.CRC32=20f8d11a
build.xml.stylesheet.CRC32=8064a381@1.80.1.48
# This file is used by a NetBeans-based IDE to track changes in generated files such as build-impl.xml.
# Do not edit this file. You may delete it but then the IDE will never regenerate such files for you.
nbproject/build-impl.xml.data.CRC32=c0ddd135
nbproject/build-impl.xml.script.CRC32=4c3c0065
nbproject/build-impl.xml.stylesheet.CRC32=830a3534@1.80.1.48
