# Supplementary material for: Multi-criteria group decision making based on Archimedean power partitioned Muirhead mean operators of q-rung orthopair fuzzy numbers
Source: PLoS One. 2019 Sep 5;14(9):e0221759. doi: 10.1371/journal.pone.0221759 (PMC6728046; doi:10.1371/journal.pone.0221759)
Supplement: S2 File — https://github.com/YuchuChingQin/AOsOfqROFNsForMCGDM. (ZIP) [file pone.0221759.s002.zip › AOsOfqROFNs/nbproject/private/private.xml]

<?xml version="1.0" encoding="UTF-8"?>
<project-private xmlns="http://www.netbeans.org/ns/project-private/1">
    <editor-bookmarks xmlns="http://www.netbeans.org/ns/editor-bookmarks/2" lastBookmarkId="0"/>
    <open-files xmlns="http://www.netbeans.org/ns/projectui-open-files/2">
        <group>
            <file>file:/C:/Users/localadmin/Documents/NetBeansProjects/AOsOfqROFNs/src/aosofqrofns/AOsOfqROFNs.java</file>
            <file>file:/C:/Users/localadmin/Documents/NetBeansProjects/AOsOfqROFNs/src/aosofqrofns/ArrayIndexComparator.java</file>
        </group>
    </open-files>
</project-private>
