# Supplementary material for: Multi-criteria group decision making based on Archimedean power partitioned Muirhead mean operators of q-rung orthopair fuzzy numbers
Source: PLoS One. 2019 Sep 5;14(9):e0221759. doi: 10.1371/journal.pone.0221759 (PMC6728046; doi:10.1371/journal.pone.0221759)
Supplement: S2 File — https://github.com/YuchuChingQin/AOsOfqROFNsForMCGDM. (ZIP) [file pone.0221759.s002.zip › AOsOfqROFNs/WA1.txt]

0 0.38123380191695727
1 0.33535877246020884
2 0.2982557947776785
3 0.2673862080974663
4 0.24132230944336722
5 0.21912195508009608
6 0.20009929599114615
7 0.1837193503457201
8 0.16954204178782945
