# Supplementary material for: Multi-criteria group decision making based on Archimedean power partitioned Muirhead mean operators of q-rung orthopair fuzzy numbers
Source: PLoS One. 2019 Sep 5;14(9):e0221759. doi: 10.1371/journal.pone.0221759 (PMC6728046; doi:10.1371/journal.pone.0221759)
Supplement: S2 File — https://github.com/YuchuChingQin/AOsOfqROFNsForMCGDM. (ZIP) [file pone.0221759.s002.zip › AOsOfqROFNs/WAFBM1.txt]

0 0.37351788958307053
1 0.32886767111451115
2 0.291185845558262
3 0.25872789899423343
4 0.2302934958975268
5 0.20490899327921275
6 0.18173170667113048
7 0.16002111928220417
8 0.13913240834199145
