# Supplementary material for: Multi-criteria group decision making based on Archimedean power partitioned Muirhead mean operators of q-rung orthopair fuzzy numbers
Source: PLoS One. 2019 Sep 5;14(9):e0221759. doi: 10.1371/journal.pone.0221759 (PMC6728046; doi:10.1371/journal.pone.0221759)
Supplement: S2 File — https://github.com/YuchuChingQin/AOsOfqROFNsForMCGDM. (ZIP) [file pone.0221759.s002.zip › AOsOfqROFNs/WAFPPMM1.txt]

0 0.019300054640659786
1 -0.013482780980550502
2 -0.045724584679910724
3 -0.07770442274243636
4 -0.10936217527709853
5 -0.14092210588742013
6 -0.17259927278972606
7 -0.2046045805675198
8 -0.23716152231034568
