# Supplementary material for: Multi-criteria group decision making based on Archimedean power partitioned Muirhead mean operators of q-rung orthopair fuzzy numbers
Source: PLoS One. 2019 Sep 5;14(9):e0221759. doi: 10.1371/journal.pone.0221759 (PMC6728046; doi:10.1371/journal.pone.0221759)
Supplement: S2 File — https://github.com/YuchuChingQin/AOsOfqROFNsForMCGDM. (ZIP) [file pone.0221759.s002.zip › AOsOfqROFNs/WAHBM1.txt]

0 -0.15837636908961022
1 -0.23236107414896356
2 -0.29019916813954316
3 -0.3363985797685013
4 -0.3737851853204095
5 -0.4043354377601465
6 -0.42949504514741893
7 -0.45034587913279656
8 -0.46771175871442067
