# Supplementary material for: Multi-criteria group decision making based on Archimedean power partitioned Muirhead mean operators of q-rung orthopair fuzzy numbers
Source: PLoS One. 2019 Sep 5;14(9):e0221759. doi: 10.1371/journal.pone.0221759 (PMC6728046; doi:10.1371/journal.pone.0221759)
Supplement: S2 File — https://github.com/YuchuChingQin/AOsOfqROFNsForMCGDM. (ZIP) [file pone.0221759.s002.zip › AOsOfqROFNs/WAHPPMM1.txt]

0 -0.019893026138857545
1 -0.05589522210610692
2 -0.0912556691104991
3 -0.12605644514170938
4 -0.15999829223788506
5 -0.19312041178947048
6 -0.22547122582039048
7 -0.2571150899049566
8 -0.28813420748318364
