# Supplementary material for: Multi-criteria group decision making based on Archimedean power partitioned Muirhead mean operators of q-rung orthopair fuzzy numbers
Source: PLoS One. 2019 Sep 5;14(9):e0221759. doi: 10.1371/journal.pone.0221759 (PMC6728046; doi:10.1371/journal.pone.0221759)
Supplement: S2 File — https://github.com/YuchuChingQin/AOsOfqROFNsForMCGDM. (ZIP) [file pone.0221759.s002.zip › AOsOfqROFNs/WBM1.txt]

0 -0.75836796105761
1 -0.7787538145640869
2 -0.7942028743001195
3 -0.8066139858724047
4 -0.8169268969966478
5 -0.8256888689363749
6 -0.8332515752574909
7 -0.8398562991528215
8 -0.8456765409374495
