# Supplementary material for: Multi-criteria group decision making based on Archimedean power partitioned Muirhead mean operators of q-rung orthopair fuzzy numbers
Source: PLoS One. 2019 Sep 5;14(9):e0221759. doi: 10.1371/journal.pone.0221759 (PMC6728046; doi:10.1371/journal.pone.0221759)
Supplement: S2 File — https://github.com/YuchuChingQin/AOsOfqROFNsForMCGDM. (ZIP) [file pone.0221759.s002.zip › AOsOfqROFNs/WG1.txt]

0 0.2267651659214266
1 0.19978714174858447
2 0.17204351374609056
3 0.143202270142719
4 0.11291081358427216
5 0.08078452895914247
6 0.0463900973398365
7 0.00922007826675246
8 -0.0313484009277475
