# Supplementary material for: Multi-criteria group decision making based on Archimedean power partitioned Muirhead mean operators of q-rung orthopair fuzzy numbers
Source: PLoS One. 2019 Sep 5;14(9):e0221759. doi: 10.1371/journal.pone.0221759 (PMC6728046; doi:10.1371/journal.pone.0221759)
Supplement: S2 File — https://github.com/YuchuChingQin/AOsOfqROFNsForMCGDM. (ZIP) [file pone.0221759.s002.zip › AOsOfqROFNs/WGBM1.txt]

0 0.9332223666407232
1 0.9285791452914011
2 0.9234345230887204
3 0.9177404877928346
4 0.9114250520129915
5 0.9043835376181387
6 0.8964689309631042
7 0.8874758865194008
8 0.8771086650763299
