# Supplementary material for: Multi-criteria group decision making based on Archimedean power partitioned Muirhead mean operators of q-rung orthopair fuzzy numbers
Source: PLoS One. 2019 Sep 5;14(9):e0221759. doi: 10.1371/journal.pone.0221759 (PMC6728046; doi:10.1371/journal.pone.0221759)
Supplement: S2 File — https://github.com/YuchuChingQin/AOsOfqROFNsForMCGDM. (ZIP) [file pone.0221759.s002.zip › AOsOfqROFNs/WGHMWEI1.txt]

0 0.5070496784327359
1 0.4827303969171439
2 0.45646994487545456
3 0.42865100521970956
4 0.399201785672498
5 0.3675903512474599
6 0.3330846254884583
7 0.29512858866188046
8 0.2533749212907846
