# Supplementary material for: Multi-criteria group decision making based on Archimedean power partitioned Muirhead mean operators of q-rung orthopair fuzzy numbers
Source: PLoS One. 2019 Sep 5;14(9):e0221759. doi: 10.1371/journal.pone.0221759 (PMC6728046; doi:10.1371/journal.pone.0221759)
Supplement: S2 File — https://github.com/YuchuChingQin/AOsOfqROFNsForMCGDM. (ZIP) [file pone.0221759.s002.zip › AOsOfqROFNs/WGMM1.txt]

0 0.3173500988290172
1 0.2867159804313047
2 0.26110805720602065
3 0.23988505706417304
4 0.22249422511791916
5 0.20844250545498502
6 0.19728494740115785
7 0.1886167141349743
8 0.08913339701975075
