# Supplementary material for: Multi-criteria group decision making based on Archimedean power partitioned Muirhead mean operators of q-rung orthopair fuzzy numbers
Source: PLoS One. 2019 Sep 5;14(9):e0221759. doi: 10.1371/journal.pone.0221759 (PMC6728046; doi:10.1371/journal.pone.0221759)
Supplement: S2 File — https://github.com/YuchuChingQin/AOsOfqROFNsForMCGDM. (ZIP) [file pone.0221759.s002.zip › AOsOfqROFNs/WGMSM3.txt]

0 -0.8227426530491198
1 -0.8227426530491198
2 -0.8227426530491198
3 -0.8227426530491198
4 -0.8227426530491198
5 -0.8227426530491198
6 -0.8227426530491198
7 -0.8227426530491198
8 -0.8227426530491198
