# Supplementary material for: Multi-criteria group decision making based on Archimedean power partitioned Muirhead mean operators of q-rung orthopair fuzzy numbers
Source: PLoS One. 2019 Sep 5;14(9):e0221759. doi: 10.1371/journal.pone.0221759 (PMC6728046; doi:10.1371/journal.pone.0221759)
Supplement: S2 File — https://github.com/YuchuChingQin/AOsOfqROFNsForMCGDM. (ZIP) [file pone.0221759.s002.zip › AOsOfqROFNs/WHMLIU1.txt]

0 -0.7282559108768409
1 -0.7561268554321955
2 -0.7764093433404151
3 -0.7919366134538998
4 -0.8041294775715377
5 -0.8138522999291249
6 -0.8216847470857912
7 -0.8280308258155732
8 -0.833178049998678
