# Supplementary material for: Multi-criteria group decision making based on Archimedean power partitioned Muirhead mean operators of q-rung orthopair fuzzy numbers
Source: PLoS One. 2019 Sep 5;14(9):e0221759. doi: 10.1371/journal.pone.0221759 (PMC6728046; doi:10.1371/journal.pone.0221759)
Supplement: S2 File — https://github.com/YuchuChingQin/AOsOfqROFNsForMCGDM. (ZIP) [file pone.0221759.s002.zip › AOsOfqROFNs/WHMWEI1.txt]

0 0.1369583976552666
1 0.07951768464789694
2 0.03246080245642102
3 -0.006823908333676326
4 -0.03996409931908265
5 -0.06832973505410694
6 -0.09311769499481817
7 -0.11526805446212168
8 -0.13540981218739992
