# Supplementary material for: Multi-criteria group decision making based on Archimedean power partitioned Muirhead mean operators of q-rung orthopair fuzzy numbers
Source: PLoS One. 2019 Sep 5;14(9):e0221759. doi: 10.1371/journal.pone.0221759 (PMC6728046; doi:10.1371/journal.pone.0221759)
Supplement: S2 File — https://github.com/YuchuChingQin/AOsOfqROFNsForMCGDM. (ZIP) [file pone.0221759.s002.zip › AOsOfqROFNs/WMM1.txt]

0 0.28024413171570733
1 0.24718839643520218
2 0.2159240826502246
3 0.18574249433393925
4 0.1560418112776624
5 0.1262239276933403
6 0.0956956437424438
7 0.06389888381034356
8 0.030335247382752187
