# Supplementary material for: Multi-criteria group decision making based on Archimedean power partitioned Muirhead mean operators of q-rung orthopair fuzzy numbers
Source: PLoS One. 2019 Sep 5;14(9):e0221759. doi: 10.1371/journal.pone.0221759 (PMC6728046; doi:10.1371/journal.pone.0221759)
Supplement: S2 File — https://github.com/YuchuChingQin/AOsOfqROFNsForMCGDM. (ZIP) [file pone.0221759.s002.zip › AOsOfqROFNs/WPBM1.txt]

0 -0.7568210339161829
1 -0.7761013787588628
2 -0.7916868854304541
3 -0.8050205131378041
4 -0.816816465696868
5 -0.8274929480943659
6 -0.8373224461298676
7 -0.8464966209206536
8 -0.8551586613957723
