# Supplementary material for: Multi-criteria group decision making based on Archimedean power partitioned Muirhead mean operators of q-rung orthopair fuzzy numbers
Source: PLoS One. 2019 Sep 5;14(9):e0221759. doi: 10.1371/journal.pone.0221759 (PMC6728046; doi:10.1371/journal.pone.0221759)
Supplement: S2 File — https://github.com/YuchuChingQin/AOsOfqROFNsForMCGDM. (ZIP) [file pone.0221759.s002.zip › AOsOfqROFNs/WPGBM1.txt]

0 0.9370516480721913
1 0.9319748957892113
2 0.9267349210920277
3 0.9212795057783875
4 0.9155550343103362
5 0.9094989892750711
6 0.9030326028832756
7 0.8960505310077058
8 0.8884026996768123
