# Supplementary material for: Multi-criteria group decision making based on Archimedean power partitioned Muirhead mean operators of q-rung orthopair fuzzy numbers
Source: PLoS One. 2019 Sep 5;14(9):e0221759. doi: 10.1371/journal.pone.0221759 (PMC6728046; doi:10.1371/journal.pone.0221759)
Supplement: S2 File — https://github.com/YuchuChingQin/AOsOfqROFNsForMCGDM. (ZIP) [file pone.0221759.s002.zip › AOsOfqROFNs/WPGBM2.txt]

0 0.9228156123511713
1 0.9228156123511713
2 0.9228156123511713
3 0.9228156123511713
4 0.9228156123511713
5 0.9228156123511713
6 0.9228156123511713
7 0.9228156123511713
8 0.9228156123511713
