# Supplementary material for: Multi-criteria group decision making based on Archimedean power partitioned Muirhead mean operators of q-rung orthopair fuzzy numbers
Source: PLoS One. 2019 Sep 5;14(9):e0221759. doi: 10.1371/journal.pone.0221759 (PMC6728046; doi:10.1371/journal.pone.0221759)
Supplement: S2 File — https://github.com/YuchuChingQin/AOsOfqROFNsForMCGDM. (ZIP) [file pone.0221759.s002.zip › AOsOfqROFNs/WPHM1.txt]

0 -0.7196916928499908
1 -0.748588246238499
2 -0.7693789398331864
3 -0.7851245464647078
4 -0.7973754565463158
5 -0.8070690271102474
6 -0.8148218032297329
7 -0.821055758308739
8 -0.8260688152249629
