# Supplementary material for: Multi-criteria group decision making based on Archimedean power partitioned Muirhead mean operators of q-rung orthopair fuzzy numbers
Source: PLoS One. 2019 Sep 5;14(9):e0221759. doi: 10.1371/journal.pone.0221759 (PMC6728046; doi:10.1371/journal.pone.0221759)
Supplement: S2 File — https://github.com/YuchuChingQin/AOsOfqROFNsForMCGDM. (ZIP) [file pone.0221759.s002.zip › AOsOfqROFNs/WPMSM1.txt]

0 0.16082228686153205
1 0.14214687432291592
2 0.12483410888353744
3 0.10711357571153825
4 0.08806070192075141
5 0.06725588768906829
6 0.04427472413924745
7 0.018623728674002027
8 -0.010318051464148909
