# Supplementary material for: Multi-criteria group decision making based on Archimedean power partitioned Muirhead mean operators of q-rung orthopair fuzzy numbers
Source: PLoS One. 2019 Sep 5;14(9):e0221759. doi: 10.1371/journal.pone.0221759 (PMC6728046; doi:10.1371/journal.pone.0221759)
Supplement: S2 File — https://github.com/YuchuChingQin/AOsOfqROFNsForMCGDM. (ZIP) [file pone.0221759.s002.zip › AOsOfqROFNs/WPMSM3.txt]

0 0.26122561845164877
1 0.26122561845164877
2 0.26122561845164877
3 0.26122561845164877
4 0.26122561845164877
5 0.26122561845164877
6 0.26122561845164877
7 0.26122561845164877
8 0.26122561845164877
