# Supplementary material for: Multi-criteria group decision making based on Archimedean power partitioned Muirhead mean operators of q-rung orthopair fuzzy numbers
Source: PLoS One. 2019 Sep 5;14(9):e0221759. doi: 10.1371/journal.pone.0221759 (PMC6728046; doi:10.1371/journal.pone.0221759)
Supplement: S2 File — https://github.com/YuchuChingQin/AOsOfqROFNsForMCGDM. (ZIP) [file pone.0221759.s002.zip › AOsOfqROFNs/WPPMSM1.txt]

0 -0.0023835498487485007
1 -0.028751884381140624
2 -0.055893340615754156
3 -0.08383271577545712
4 -0.11241208942983741
5 -0.14182889928393816
6 -0.17233892532145037
7 -0.2042528901751975
8 -0.23796099852955396
