# Supplementary material for: Multi-criteria group decision making based on Archimedean power partitioned Muirhead mean operators of q-rung orthopair fuzzy numbers
Source: PLoS One. 2019 Sep 5;14(9):e0221759. doi: 10.1371/journal.pone.0221759 (PMC6728046; doi:10.1371/journal.pone.0221759)
Supplement: S2 File — https://github.com/YuchuChingQin/AOsOfqROFNsForMCGDM. (ZIP) [file pone.0221759.s002.zip › AOsOfqROFNs/WPPMSM3.txt]

0 -3.2867207235762197E-4
1 -3.2867207235762197E-4
2 -3.2867207235762197E-4
3 -3.2867207235762197E-4
4 -3.2867207235762197E-4
5 -3.2867207235762197E-4
6 -3.2867207235762197E-4
7 -3.2867207235762197E-4
8 -3.2867207235762197E-4
